# Supplementary material for: Comprehensive Analysis Uncovers Prognostic and Immunogenic Characteristics of Cellular Senescence for Lung Adenocarcinoma
Source: Front Cell Dev Biol. 2021 Nov 16;9:780461. doi: 10.3389/fcell.2021.780461 (PMC8636167; doi:10.3389/fcell.2021.780461)
Supplement: Supplementary file 2 [file Table1.XLSX]

## Sheet: Table S1
Supplementary Table 1: Clinical characteristics of enrolled patients in each dataset
	Traning cohort	Validation cohorts			Immunotherapy cohort
Characteristics	TCGA	GSE30219	GSE31210	GSE50081	IMvigor210
Platform	IlluminaHiSeq	HG-U133_Plus_2	HG-U133_Plus_2	HG-U133_Plus_2	IlluminaHiSeq
Patients, n	500	83	226	127	348
Age (year)
Mean	65.3	61.1	59.6	68.7	-
Gender
Male	230	65	105	65	272
Female	270	18	121	62	76
Stage
I-II	387	82	226	127	-
III-IV	105	1	0	0	-
NA	8	0	0	0	-
Survival
Alive	318	40	191	76	116
Dead	182	43	35	51	232

## Sheet: Table S2
Supplementary Table 2: Cellular senescence-related genes
Gene_Symbol	Ensembl ID	Entrez ID
AAK1	ENSG00000115977	22848
ABI3	ENSG00000108798	51225
ACLY	ENSG00000131473	47
ADCK5	ENSG00000173137	203054
AGT	ENSG00000135744	183
AKR1B1	ENSG00000085662	231
AKT1	ENSG00000142208	207
ALOX15B	ENSG00000179593	247
AR	ENSG00000169083	367
ARPC1B	ENSG00000130429	10095
ASF1A	ENSG00000111875	25842
ASPH	ENSG00000198363	444
ATF7IP	ENSG00000171681	55729
ATM	ENSG00000149311	472
AURKA	ENSG00000087586	6790
AXL	ENSG00000167601	558
BAG3	ENSG00000151929	9531
BCL6	ENSG00000113916	604
BHLHE40	ENSG00000134107	8553
BLK	ENSG00000136573	640
BLVRA	ENSG00000106605	644
BMI1	ENSG00000168283	648
BRAF	ENSG00000157764	673
BRCA1	ENSG00000012048	672
BRD7	ENSG00000166164	29117
BTG3	ENSG00000154640	10950
CAV1	ENSG00000105974	857
CAVIN1	ENSG00000177469	284119
CBX7	ENSG00000100307	23492
CBX8	ENSG00000141570	57332
CCN1	ENSG00000142871	3491
CCND1	ENSG00000110092	595
CDK1	ENSG00000170312	983
CDK18	ENSG00000117266	5129
CDK2AP1	ENSG00000111328	8099
CDK4	ENSG00000135446	1019
CDK6	ENSG00000105810	1021
CDKN1A	ENSG00000124762	1026
CDKN1B	ENSG00000111276	1027
CDKN1C	ENSG00000129757	1028
CDKN2A	ENSG00000147889	1029
CDKN2AIP	ENSG00000168564	55602
CDKN2B	ENSG00000147883	1030
CEBPB	ENSG00000172216	1051
CENPA	ENSG00000115163	1058
CHEK1	ENSG00000149554	1111
CIP2A	ENSG00000163507	57650
CKB	ENSG00000166165	1152
CPEB1	ENSG00000214575	64506
CSNK1A1	ENSG00000113712	1452
CSNK2A1	ENSG00000101266	1457
CTNNAL1	ENSG00000119326	8727
CXCL1	ENSG00000163739	2919
CXCL8	ENSG00000169429	3576
DDB2	ENSG00000134574	1643
DEK	ENSG00000124795	7913
DGCR8	ENSG00000128191	54487
DHCR24	ENSG00000116133	1718
DHX9	ENSG00000135829	1660
DLX2	ENSG00000115844	1746
DPY30	ENSG00000162961	84661
DUSP16	ENSG00000111266	80824
DUSP3	ENSG00000108861	1845
E2F1	ENSG00000101412	1869
EHF	ENSG00000135373	26298
ENDOG	ENSG00000167136	2021
EPHA3	ENSG00000044524	2042
ERRFI1	ENSG00000116285	54206
ETS1	ENSG00000134954	2113
ETS2	ENSG00000157557	2114
EWSR1	ENSG00000182944	2130
EZH2	ENSG00000106462	2146
FASTK	ENSG00000164896	10922
FBXO31	ENSG00000103264	79791
FOS	ENSG00000170345	2353
FOXM1	ENSG00000111206	2305
FOXO3	ENSG00000118689	2309
FXR1	ENSG00000114416	8087
G6PD	ENSG00000160211	2539
GATA4	ENSG00000136574	2626
GKN1	ENSG00000169605	56287
GLB1	ENSG00000170266	2720
GNG11	ENSG00000127920	2791
GRK6	ENSG00000198055	2870
HDAC1	ENSG00000116478	3065
HDAC4	ENSG00000068024	9759
HEPACAM	ENSG00000165478	220296
HIVEP1	ENSG00000095951	3096
HJURP	ENSG00000123485	55355
HK3	ENSG00000160883	3101
HMGB1	ENSG00000189403	3146
HRAS	ENSG00000174775	3265
HSPA5	ENSG00000044574	3309
HSPB2	ENSG00000170276	3316
ID1	ENSG00000125968	3397
ID4	ENSG00000172201	3400
IFNG	ENSG00000111537	3458
IGFBP1	ENSG00000146678	3484
IGFBP3	ENSG00000146674	3486
IGFBP5	ENSG00000115461	3488
IGFBP6	ENSG00000167779	3489
IL1A	ENSG00000115008	3552
ING1	ENSG00000153487	3621
ING2	ENSG00000168556	3622
IRF3	ENSG00000126456	3661
IRF5	ENSG00000128604	3663
IRF7	ENSG00000185507	3665
ITGB4	ENSG00000132470	3691
ITPK1	ENSG00000100605	3705
ITPKB	ENSG00000143772	3707
ITSN2	ENSG00000198399	50618
KCNJ12	ENSG00000184185	3768
KDM4A	ENSG00000066135	9682
KDM5B	ENSG00000117139	10765
KL	ENSG00000133116	9365
KSR2	ENSG00000171435	283455
LATS1	ENSG00000131023	9113
LEO1	ENSG00000166477	123169
LGALS3	ENSG00000131981	3958
LIMA1	ENSG00000050405	51474
LIMK1	ENSG00000106683	3984
MAD2L1	ENSG00000164109	4085
MAGEA2	ENSG00000268606	4101
MAGOH	ENSG00000162385	4116
MAGOHB	ENSG00000111196	55110
MAP2K1	ENSG00000169032	5604
MAP2K2	ENSG00000126934	5605
MAP2K3	ENSG00000034152	5606
MAP2K6	ENSG00000108984	5608
MAP2K7	ENSG00000076984	5609
MAP3K6	ENSG00000142733	9064
MAP3K7	ENSG00000135341	6885
MAP4K1	ENSG00000104814	11184
MAPK12	ENSG00000188130	6300
MAPK14	ENSG00000112062	1432
MAPKAPK5	ENSG00000089022	8550
MARCHF5	ENSG00000198060	54708
MAST1	ENSG00000105613	22983
MATK	ENSG00000007264	4145
MCL1	ENSG00000143384	4170
MCRS1	ENSG00000187778	10445
MDH1	ENSG00000014641	4190
MECP2	ENSG00000169057	4204
MMP9	ENSG00000100985	4318
MOB3A	ENSG00000172081	126308
MORC3	ENSG00000159256	23515
MORF4	ENSG00000234801	10934
MVK	ENSG00000110921	4598
MXD4	ENSG00000123933	10608
MYC	ENSG00000136997	4609
MYLK	ENSG00000065534	4638
NADK	ENSG00000008130	65220
NANOG	ENSG00000111704	79923
NDRG1	ENSG00000104419	10397
NEK1	ENSG00000137601	4750
NEK4	ENSG00000114904	6787
NEK6	ENSG00000119408	10783
NFE2L2	ENSG00000116044	4780
NINJ1	ENSG00000131669	4814
NOTCH3	ENSG00000074181	4854
NOX4	ENSG00000086991	50507
NR2E1	ENSG00000112333	7101
NTN4	ENSG00000074527	59277
NUAK1	ENSG00000074590	9891
OTX2	ENSG00000165588	5015
P3H1	ENSG00000117385	64175
PAK4	ENSG00000130669	10298
PATZ1	ENSG00000100105	23598
PBRM1	ENSG00000163939	55193
PCGF2	ENSG00000277258	7703
PDCD10	ENSG00000114209	11235
PDIK1L	ENSG00000175087	149420
PDPK1	ENSG00000140992	5170
PDZD2	ENSG00000133401	23037
PEBP1	ENSG00000089220	5037
PEX19	ENSG00000162735	5824
PIAS4	ENSG00000105229	51588
PIK3C2A	ENSG00000011405	5286
PIK3R5	ENSG00000141506	23533
PIM1	ENSG00000137193	5292
PKM	ENSG00000067225	5315
PLA2R1	ENSG00000153246	22925
PML	ENSG00000140464	5371
PMVK	ENSG00000163344	10654
PNPT1	ENSG00000138035	87178
POT1	ENSG00000128513	25913
POU5F1	ENSG00000204531	5460
PPM1B	ENSG00000138032	5495
PPM1D	ENSG00000170836	8493
PRKCD	ENSG00000163932	5580
PRKCH	ENSG00000027075	5583
PRMT6	ENSG00000198890	55170
PROX1	ENSG00000117707	5629
PRPF19	ENSG00000110107	27339
PSMB5	ENSG00000100804	5693
PSMD14	ENSG00000115233	10213
PTTG1	ENSG00000164611	9232
RAD21	ENSG00000164754	5885
RAF1	ENSG00000132155	5894
RB1	ENSG00000139687	5925
RBP2	ENSG00000114113	5948
RBX1	ENSG00000100387	9978
RNASEL	ENSG00000135828	6041
RPS6KA6	ENSG00000072133	27330
RSL1D1	ENSG00000171490	26156
RUNX1	ENSG00000159216	861
RUVBL2	ENSG00000183207	10856
SELENOH	ENSG00000211450	280636
SENP1	ENSG00000079387	29843
SENP2	ENSG00000163904	59343
SENP7	ENSG00000138468	57337
SERPINE1	ENSG00000106366	5054
SFN	ENSG00000175793	2810
SGK1	ENSG00000118515	6446
SIK1	ENSG00000142178	150094
SIN3B	ENSG00000127511	23309
SIRT1	ENSG00000096717	23411
SIRT6	ENSG00000077463	51548
SIX1	ENSG00000126778	6495
SLC13A3	ENSG00000158296	64849
SLC16A7	ENSG00000118596	9194
SMARCA4	ENSG00000127616	6597
SMARCB1	ENSG00000099956	6598
SMG1	ENSG00000157106	23049
SMURF2	ENSG00000108854	64750
SNAI1	ENSG00000124216	6615
SOCS1	ENSG00000185338	8651
SOD1	ENSG00000142168	6647
SORBS2	ENSG00000154556	8470
SOX2	ENSG00000181449	6657
SOX5	ENSG00000134532	6660
SP1	ENSG00000185591	6667
SPIN1	ENSG00000106723	10927
SPOP	ENSG00000121067	8405
SRC	ENSG00000197122	6714
SREBF1	ENSG00000072310	6720
SRSF1	ENSG00000136450	6426
STAT5B	ENSG00000173757	6777
STK32C	ENSG00000165752	282974
STK40	ENSG00000196182	83931
SUPT5H	ENSG00000196235	6829
SYK	ENSG00000165025	6850
TACC3	ENSG00000013810	10460
TBX2	ENSG00000121068	6909
TERC	ENSG00000270141	7012
TERF2	ENSG00000132604	7014
TERT	ENSG00000164362	7015
TFAP4	ENSG00000090447	7023
TFDP1	ENSG00000198176	7027
TGFB1I1	ENSG00000140682	7041
TLR3	ENSG00000164342	7098
TMSB4X	ENSG00000205542	7114
TNFSF13	ENSG00000161955	8741
TNFSF15	ENSG00000181634	9966
TOP1	ENSG00000198900	7150
TP53	ENSG00000141510	7157
TP63	ENSG00000073282	8626
TPR	ENSG00000047410	7175
TRIM28	ENSG00000130726	10155
TRPM8	ENSG00000144481	79054
TXN	ENSG00000136810	7295
TXNIP	ENSG00000265972	10628
TYK2	ENSG00000105397	7297
UBTD1	ENSG00000165886	80019
USP1	ENSG00000162607	7398
VEGFA	ENSG00000112715	7422
VENTX	ENSG00000151650	27287
WNT16	ENSG00000002745	51384
WNT2	ENSG00000105989	7472
WRN	ENSG00000165392	7486
WT1	ENSG00000184937	7490
WWP1	ENSG00000123124	11059
XAF1	ENSG00000132530	54739
YAP1	ENSG00000137693	10413
YPEL3	ENSG00000090238	83719
ZFP36	ENSG00000128016	7538
ZMAT3	ENSG00000172667	64393
ZNF148	ENSG00000163848	7707

## Sheet: Table S3
Supplementary Table 3: Cellular senescence-related DEGs in TCGA cohort
Gene_Symbol	logFC	P value	FDR
TRPM8	7.32027	9.34948e-28	9.66113e-27
TERT	5.65293	4.87144e-31	1.09829e-29
NR2E1	4.73614	6.56439e-15	1.96141e-14
HJURP	3.98217	4.25006e-34	5.27008e-32
DLX2	3.74238	2.09963e-06	3.74611e-06
CENPA	3.73542	1.75321e-31	4.83107e-30
WNT16	3.66209	0.00723222	0.00919707
CDKN2A	3.58874	2.60565e-13	6.9484e-13
FOXM1	3.50735	2.44561e-32	1.21302e-30
MAST1	3.34385	1.52861e-28	1.89548e-27
AGT	3.07638	3.97953e-07	7.42048e-07
AURKA	2.71481	2.2203e-30	3.6709e-29
MAD2L1	2.64481	2.096e-30	3.6709e-29
EZH2	2.6265	1.62259e-33	1.34134e-31
CDK1	2.53612	5.52545e-28	5.95788e-27
SIX1	2.40652	5.10889e-18	1.97969e-17
PTTG1	2.40651	3.14788e-29	4.10882e-28
CHEK1	2.33726	1.45573e-31	4.51275e-30
IGFBP3	2.19037	4.51746e-20	2.00059e-19
MMP9	2.08382	1.23984e-15	3.84351e-15
CIP2A	2.03433	3.46839e-22	2.00037e-21
TACC3	1.76313	2.73391e-27	2.51115e-26
ITGB4	1.7084	1.81904e-10	4.2964e-10
ADCK5	1.70094	3.35929e-28	3.96716e-27
SOX2	1.63952	0.00131022	0.00187824
E2F1	1.58721	2.72089e-16	8.87869e-16
BRCA1	1.53549	3.08077e-16	9.92249e-16
G6PD	1.42053	0.000323208	0.000479973
CBX8	1.40117	6.66655e-30	1.03332e-28
IRF7	1.35284	3.69364e-23	2.34878e-22
SLC13A3	1.31265	0.00726865	0.00919707
TFAP4	1.29799	1.88327e-27	1.8682e-26
NOX4	1.29755	1.96254e-10	4.5916e-10
LIMK1	1.22519	8.35953e-20	3.63713e-19
MAP2K6	1.20904	0.000112784	0.00017373
ASPH	1.20779	1.16689e-05	1.92926e-05
KDM5B	1.12712	2.43366e-23	1.63121e-22
SLC16A7	1.08844	0.000370596	0.000543833
CDK4	1.06089	9.74332e-20	4.16611e-19
P3H1	1.04762	2.12872e-23	1.46645e-22
SFN	1.04533	1.56285e-12	4.03738e-12
PKM	1.00006	3.02394e-23	1.97352e-22
PRKCH	-1.03668	5.3121e-26	4.11688e-25
IL1A	-1.04027	2.70404e-21	1.36858e-20
CPEB1	-1.04287	4.38005e-20	1.97501e-19
MATK	-1.06136	1.79763e-17	6.55605e-17
TNFSF13	-1.12589	1.87429e-29	2.73426e-28
SGK1	-1.14504	6.4959e-18	2.47843e-17
PIK3R5	-1.1467	8.80538e-22	4.74725e-21
ETS1	-1.15029	1.00978e-21	5.32821e-21
MYLK	-1.21474	2.8061e-22	1.65694e-21
CDKN2B	-1.25794	6.67565e-21	3.2462e-20
CTNNAL1	-1.34417	3.59641e-26	2.97303e-25
CCN1	-1.55933	2.07337e-18	8.16184e-18
CBX7	-1.59268	8.91361e-32	3.15796e-30
NTN4	-1.59684	1.58601e-30	3.02562e-29
FOS	-1.63145	4.99241e-14	1.37569e-13
GNG11	-1.67087	1.27146e-25	9.55518e-25
HK3	-1.67418	4.54015e-27	3.88261e-26
SOX5	-1.69908	4.43018e-28	4.99403e-27
ZFP36	-1.73942	1.24453e-18	4.97811e-18
HSPB2	-1.78536	2.35076e-29	3.23883e-28
ID4	-1.82865	2.23866e-27	2.13534e-26
TBX2	-1.86787	3.78882e-27	3.35581e-26
CAVIN1	-2.00693	2.45394e-33	1.52144e-31
PDZD2	-2.2106	9.51404e-31	1.96623e-29
KL	-2.30314	2.80134e-31	6.94732e-30
RBP2	-2.84039	5.80325e-32	2.39868e-30
CAV1	-3.35741	1.89545e-35	4.70072e-33

## Sheet: Table S4
Supplementary Table 4: GO and KEGG enrichment analysis of cellular senescence-related DEGs
GO enrichment analysis											KEGG enrichment anapysis
ONTOLOGY	ID	Description	GeneRatio	BgRatio	pvalue	p.adjust	qvalue	geneID	Count		ID	Description	GeneRatio	BgRatio	pvalue	p.adjust	qvalue	geneID	Count
BP	GO:0007050	cell cycle arrest	12/69	234/18866	4.72318e-11	1.13026e-07	7.77087e-08	AURKA/BRCA1/CDK1/CDK4/CDKN2A/CDKN2B/E2F1/FOXM1/MAP2K6/SFN/SOX2/TFAP4	12		hsa04218	Cellular senescence	11/50	156/8105	1.84622e-09	3.13857e-07	2.4098e-07	CDK1/CDK4/CDKN2A/CDKN2B/CHEK1/E2F1/ETS1/FOXM1/IGFBP3/IL1A/MAP2K6	11
BP	GO:0007569	cell aging	9/69	118/18866	4.44968e-10	4.0753e-07	2.80189e-07	CDK1/CDKN2A/CDKN2B/CHEK1/FOXM1/NOX4/TBX2/TERT/WNT16	9		hsa04110	Cell cycle	9/50	124/8105	5.06716e-08	3.65663e-06	2.80756e-06	CDK1/CDK4/CDKN2A/CDKN2B/CHEK1/E2F1/MAD2L1/PTTG1/SFN	9
BP	GO:0010948	negative regulation of cell cycle process	13/69	359/18866	5.10902e-10	4.0753e-07	2.80189e-07	AURKA/BRCA1/CDK1/CDK4/CDKN2A/CDKN2B/CHEK1/E2F1/EZH2/MAD2L1/PTTG1/SFN/TFAP4	13		hsa05166	Human T-cell leukemia virus 1 infection	11/50	219/8105	6.45287e-08	3.65663e-06	2.80756e-06	CDK4/CDKN2A/CDKN2B/CHEK1/E2F1/ETS1/FOS/MAD2L1/PTTG1/TERT/ZFP36	11
BP	GO:0007568	aging	12/69	319/18866	1.65463e-09	8.05741e-07	5.53972e-07	AGT/CDK1/CDKN2A/CDKN2B/CHEK1/FOS/FOXM1/KL/NOX4/TBX2/TERT/WNT16	12		hsa04115	p53 signaling pathway	6/50	73/8105	5.03441e-06	0.000213962	0.000164281	CDK1/CDK4/CDKN2A/CHEK1/IGFBP3/SFN	6
BP	GO:0045787	positive regulation of cell cycle	13/69	396/18866	1.68354e-09	8.05741e-07	5.53972e-07	AURKA/BRCA1/CDK1/CDK4/CHEK1/E2F1/EZH2/IL1A/MAD2L1/NR2E1/SFN/TERT/TFAP4	13		hsa05167	Kaposi sarcoma-associated herpesvirus infection	8/50	193/8105	2.03688e-05	0.000692539	0.000531733	CDK4/E2F1/FOS/GNG11/IRF7/MAP2K6/PIK3R5/ZFP36	8
BP	GO:0045930	negative regulation of mitotic cell cycle	12/69	341/18866	3.50939e-09	1.25947e-06	8.65925e-07	AURKA/BRCA1/CDK1/CDK4/CDKN2A/CDKN2B/CHEK1/E2F1/EZH2/MAD2L1/PTTG1/SFN	12		hsa05219	Bladder cancer	4/50	41/8105	0.000109712	0.0031085	0.00238671	CDK4/CDKN2A/E2F1/MMP9	4
BP	GO:1901988	negative regulation of cell cycle phase transition	11/69	270/18866	3.6842e-09	1.25947e-06	8.65925e-07	AURKA/BRCA1/CDK1/CDK4/CDKN2A/CDKN2B/CHEK1/E2F1/EZH2/MAD2L1/SFN	11		hsa05203	Viral carcinogenesis	7/50	204/8105	0.000230123	0.00558871	0.00429102	CDK1/CDK4/CDKN2A/CDKN2B/CHEK1/IRF7/PKM	7
BP	GO:0071156	regulation of cell cycle arrest	8/69	106/18866	4.78403e-09	1.43102e-06	9.83874e-07	AURKA/BRCA1/CDK1/CDK4/E2F1/FOXM1/SFN/TFAP4	8		hsa01522	Endocrine resistance	5/50	98/8105	0.000321242	0.00665206	0.00510746	CDK4/CDKN2A/E2F1/FOS/MMP9	5
BP	GO:2000134	negative regulation of G1/S transition of mitotic cell cycle	8/69	126/18866	1.88067e-08	4.56698e-06	3.13994e-06	AURKA/CDK1/CDK4/CDKN2A/CDKN2B/E2F1/EZH2/SFN	8		hsa04934	Cushing syndrome	6/50	155/8105	0.000352168	0.00665206	0.00510746	AGT/CDK4/CDKN2A/CDKN2B/E2F1/WNT16	6
BP	GO:1901987	regulation of cell cycle phase transition	13/69	486/18866	1.94563e-08	4.56698e-06	3.13994e-06	AURKA/BRCA1/CDK1/CDK4/CDKN2A/CDKN2B/CHEK1/E2F1/EZH2/MAD2L1/SFN/TERT/TFAP4	13		hsa04114	Oocyte meiosis	5/50	129/8105	0.00112817	0.0191788	0.0147255	AURKA/CDK1/CPEB1/MAD2L1/PTTG1	5
BP	GO:0014013	regulation of gliogenesis	8/69	128/18866	2.1286e-08	4.56698e-06	3.13994e-06	CDK1/DLX2/E2F1/EZH2/ID4/NR2E1/PRKCH/TERT	8		hsa05418	Fluid shear stress and atherosclerosis	5/50	139/8105	0.00157371	0.024321	0.0186737	CAV1/FOS/IL1A/MAP2K6/MMP9	5
BP	GO:2000045	regulation of G1/S transition of mitotic cell cycle	9/69	185/18866	2.35634e-08	4.56698e-06	3.13994e-06	AURKA/CDK1/CDK4/CDKN2A/CDKN2B/E2F1/EZH2/SFN/TERT	9		hsa05170	Human immunodeficiency virus 1 infection	6/50	212/8105	0.00181462	0.0257071	0.019738	CDK1/CHEK1/FOS/GNG11/LIMK1/MAP2K6	6
BP	GO:1901991	negative regulation of mitotic cell cycle phase transition	10/69	251/18866	2.48102e-08	4.56698e-06	3.13994e-06	AURKA/BRCA1/CDK1/CDK4/CDKN2A/CDKN2B/E2F1/EZH2/MAD2L1/SFN	10		hsa05224	Breast cancer	5/50	147/8105	0.00201438	0.0263418	0.0202253	BRCA1/CDK4/E2F1/FOS/WNT16	5
BP	GO:1902807	negative regulation of cell cycle G1/S phase transition	8/69	132/18866	2.71015e-08	4.58705e-06	3.15374e-06	AURKA/CDK1/CDK4/CDKN2A/CDKN2B/E2F1/EZH2/SFN	8		hsa05161	Hepatitis B	5/50	162/8105	0.00307521	0.0345627	0.0265373	E2F1/FOS/IRF7/MAP2K6/MMP9	5
BP	GO:0042770	signal transduction in response to DNA damage	8/69	133/18866	2.87529e-08	4.58705e-06	3.15374e-06	AURKA/BRCA1/CDK1/CHEK1/E2F1/FOXM1/SFN/TFAP4	8		hsa04914	Progesterone-mediated oocyte maturation	4/50	100/8105	0.00325296	0.0345627	0.0265373	AURKA/CDK1/CPEB1/MAD2L1	4
BP	GO:1902806	regulation of cell cycle G1/S phase transition	9/69	206/18866	5.95842e-08	8.91156e-06	6.12698e-06	AURKA/CDK1/CDK4/CDKN2A/CDKN2B/E2F1/EZH2/SFN/TERT	9		hsa04933	AGE-RAGE signaling pathway in diabetic complications	4/50	100/8105	0.00325296	0.0345627	0.0265373	AGT/CDK4/IL1A/NOX4	4
BP	GO:0062197	cellular response to chemical stress	11/69	360/18866	7.11208e-08	9.55533e-06	6.56959e-06	CAV1/CBX8/CDK1/ETS1/EZH2/FOS/G6PD/MMP9/MYLK/NOX4/WNT16	11		hsa05225	Hepatocellular carcinoma	5/50	168/8105	0.00359593	0.0359593	0.0276096	CDK4/CDKN2A/E2F1/TERT/WNT16	5
BP	GO:1901990	regulation of mitotic cell cycle phase transition	12/69	448/18866	7.18746e-08	9.55533e-06	6.56959e-06	AURKA/BRCA1/CDK1/CDK4/CDKN2A/CDKN2B/E2F1/EZH2/MAD2L1/SFN/TERT/TFAP4	12
BP	GO:0000082	G1/S transition of mitotic cell cycle	10/69	287/18866	8.74804e-08	1.10179e-05	7.57517e-06	AURKA/CDK1/CDK4/CDKN2A/CDKN2B/E2F1/EZH2/ID4/SFN/TERT	10
BP	GO:0030330	DNA damage response, signal transduction by p53 class mediator	7/69	107/18866	1.25102e-07	1.49684e-05	1.02913e-05	AURKA/BRCA1/CDK1/E2F1/FOXM1/SFN/TFAP4	7
BP	GO:0090068	positive regulation of cell cycle process	10/69	302/18866	1.40585e-07	1.602e-05	1.10143e-05	AURKA/BRCA1/CDK1/CDK4/E2F1/EZH2/IL1A/MAD2L1/SFN/TERT	10
BP	GO:0090399	replicative senescence	4/69	14/18866	1.59531e-07	1.73526e-05	1.19304e-05	CDKN2A/CHEK1/TERT/WNT16	4
BP	GO:0044843	cell cycle G1/S phase transition	10/69	310/18866	1.79154e-07	1.86398e-05	1.28155e-05	AURKA/CDK1/CDK4/CDKN2A/CDKN2B/E2F1/EZH2/ID4/SFN/TERT	10
BP	GO:0072401	signal transduction involved in DNA integrity checkpoint	6/69	73/18866	2.69142e-07	2.57623e-05	1.77124e-05	AURKA/BRCA1/CDK1/CHEK1/E2F1/SFN	6
BP	GO:0072422	signal transduction involved in DNA damage checkpoint	6/69	73/18866	2.69142e-07	2.57623e-05	1.77124e-05	AURKA/BRCA1/CDK1/CHEK1/E2F1/SFN	6
BP	GO:0072395	signal transduction involved in cell cycle checkpoint	6/69	74/18866	2.92052e-07	2.688e-05	1.84808e-05	AURKA/BRCA1/CDK1/CHEK1/E2F1/SFN	6
BP	GO:0048732	gland development	11/69	443/18866	5.66094e-07	5.01727e-05	3.44953e-05	AURKA/CAV1/ETS1/EZH2/ID4/KDM5B/NTN4/PKM/SIX1/SOX2/TBX2	11
BP	GO:0051348	negative regulation of transferase activity	9/69	296/18866	1.26772e-06	0.000108345	7.44906e-05	AGT/CAV1/CDKN2A/CDKN2B/LIMK1/MAD2L1/SFN/TFAP4/ZFP36	9
BP	GO:0000075	cell cycle checkpoint	8/69	219/18866	1.32047e-06	0.000108962	7.49146e-05	AURKA/BRCA1/CDK1/CDKN2B/CHEK1/E2F1/MAD2L1/SFN	8
BP	GO:0042063	gliogenesis	9/69	307/18866	1.71319e-06	0.000136656	9.3955e-05	CDK1/DLX2/E2F1/EZH2/ID4/NR2E1/PRKCH/SOX2/TERT	9
BP	GO:0034599	cellular response to oxidative stress	9/69	310/18866	1.85594e-06	0.000143266	9.85001e-05	CBX8/CDK1/ETS1/EZH2/FOS/G6PD/MMP9/NOX4/WNT16	9
BP	GO:0007093	mitotic cell cycle checkpoint	7/69	166/18866	2.45397e-06	0.000183511	0.00012617	AURKA/BRCA1/CDK1/CDKN2B/E2F1/MAD2L1/SFN	7
BP	GO:0072331	signal transduction by p53 class mediator	8/69	267/18866	5.74525e-06	0.000416618	0.000286438	AURKA/BRCA1/CDK1/CHEK1/E2F1/FOXM1/SFN/TFAP4	8
BP	GO:0031100	animal organ regeneration	5/69	75/18866	7.99412e-06	0.000562645	0.000386836	AURKA/CDK1/CDK4/EZH2/PKM	5
BP	GO:0090398	cellular senescence	5/69	79/18866	1.03216e-05	0.0007057	0.000485191	CDKN2A/CDKN2B/TBX2/TERT/WNT16	5
BP	GO:0071158	positive regulation of cell cycle arrest	5/69	81/18866	1.16679e-05	0.000775592	0.000533244	AURKA/BRCA1/CDK1/E2F1/SFN	5
BP	GO:0070317	negative regulation of G0 to G1 transition	4/69	41/18866	1.49821e-05	0.000968978	0.000666203	BRCA1/CHEK1/E2F1/EZH2	4
BP	GO:0071901	negative regulation of protein serine/threonine kinase activity	6/69	148/18866	1.68023e-05	0.0010581	0.00072748	AGT/CAV1/CDKN2A/CDKN2B/SFN/TFAP4	6
BP	GO:0060537	muscle tissue development	9/69	409/18866	1.7387e-05	0.00106685	0.000733493	AGT/CAV1/CDK1/FOS/G6PD/MYLK/NOX4/SIX1/TBX2	9
BP	GO:2001233	regulation of apoptotic signaling pathway	9/69	413/18866	1.87771e-05	0.00109898	0.000755582	AGT/BRCA1/CAV1/E2F1/IL1A/MMP9/SFN/TERT/TFAP4	9
BP	GO:0000077	DNA damage checkpoint	6/69	151/18866	1.88291e-05	0.00109898	0.000755582	AURKA/BRCA1/CDK1/CHEK1/E2F1/SFN	6
BP	GO:0070316	regulation of G0 to G1 transition	4/69	45/18866	2.18013e-05	0.00124215	0.000854019	BRCA1/CHEK1/E2F1/EZH2	4
BP	GO:0014014	negative regulation of gliogenesis	4/69	46/18866	2.38119e-05	0.00129504	0.000890384	DLX2/ID4/NR2E1/TERT	4
BP	GO:0045023	G0 to G1 transition	4/69	46/18866	2.38119e-05	0.00129504	0.000890384	BRCA1/CHEK1/E2F1/EZH2	4
BP	GO:0031570	DNA integrity checkpoint	6/69	161/18866	2.70549e-05	0.00143872	0.000989167	AURKA/BRCA1/CDK1/CHEK1/E2F1/SFN	6
BP	GO:0007088	regulation of mitotic nuclear division	6/69	163/18866	2.90029e-05	0.00150878	0.00103733	AURKA/CHEK1/IL1A/MAD2L1/PTTG1/TACC3	6
BP	GO:0033002	muscle cell proliferation	7/69	244/18866	3.02865e-05	0.00153007	0.00105197	AGT/CDK1/IGFBP3/MMP9/SIX1/TBX2/TERT	7
BP	GO:0006978	DNA damage response, signal transduction by p53 class mediator resulting in transcription of p21 class mediator	3/69	17/18866	3.06908e-05	0.00153007	0.00105197	BRCA1/FOXM1/TFAP4	3
BP	GO:0045931	positive regulation of mitotic cell cycle	6/69	168/18866	3.43699e-05	0.00167851	0.00115403	AURKA/CDK1/CDK4/IL1A/MAD2L1/TERT	6
BP	GO:0000079	regulation of cyclin-dependent protein serine/threonine kinase activity	5/69	102/18866	3.57477e-05	0.0016904	0.00116221	CDK4/CDKN2A/CDKN2B/SFN/TFAP4	5
BP	GO:0034614	cellular response to reactive oxygen species	6/69	170/18866	3.67281e-05	0.0016904	0.00116221	CBX8/CDK1/ETS1/EZH2/FOS/MMP9	6
BP	GO:0042772	DNA damage response, signal transduction resulting in transcription	3/69	18/18866	3.67325e-05	0.0016904	0.00116221	BRCA1/FOXM1/TFAP4	3
BP	GO:0030856	regulation of epithelial cell differentiation	6/69	171/18866	3.7955e-05	0.0017137	0.00117823	CAV1/EZH2/MMP9/PRKCH/SFN/ZFP36	6
BP	GO:0050673	epithelial cell proliferation	9/69	453/18866	3.87438e-05	0.00171693	0.00118044	CAV1/CDKN2B/IGFBP3/KDM5B/SFN/SIX1/SOX2/WNT16/ZFP36	9
BP	GO:0006979	response to oxidative stress	9/69	458/18866	4.2191e-05	0.0018055	0.00124134	CBX8/CDK1/ETS1/EZH2/FOS/G6PD/MMP9/NOX4/WNT16	9
BP	GO:0014812	muscle cell migration	5/69	106/18866	4.30062e-05	0.0018055	0.00124134	AGT/IGFBP3/NOX4/SIX1/TERT	5
BP	GO:1904029	regulation of cyclin-dependent protein kinase activity	5/69	106/18866	4.30062e-05	0.0018055	0.00124134	CDK4/CDKN2A/CDKN2B/SFN/TFAP4	5
BP	GO:0052547	regulation of peptidase activity	9/69	466/18866	4.82464e-05	0.00199058	0.00136859	AGT/ASPH/CAV1/CCN1/MMP9/PTTG1/SFN/SOX2/TFAP4	9
BP	GO:0021761	limbic system development	5/69	109/18866	4.91608e-05	0.00199393	0.00137089	DLX2/ETS1/EZH2/ID4/NR2E1	5
BP	GO:0006977	DNA damage response, signal transduction by p53 class mediator resulting in cell cycle arrest	4/69	56/18866	5.21405e-05	0.00207954	0.00142975	AURKA/CDK1/E2F1/SFN	4
BP	GO:0010038	response to metal ion	8/69	366/18866	5.53963e-05	0.00209094	0.00143759	CAV1/CDK1/CDK4/FOS/G6PD/IL1A/MMP9/TERT	8
BP	GO:2001235	positive regulation of apoptotic signaling pathway	6/69	183/18866	5.5418e-05	0.00209094	0.00143759	AGT/CAV1/E2F1/MMP9/SFN/TFAP4	6
BP	GO:0072431	signal transduction involved in mitotic G1 DNA damage checkpoint	4/69	57/18866	5.59216e-05	0.00209094	0.00143759	AURKA/CDK1/E2F1/SFN	4
BP	GO:1902400	intracellular signal transduction involved in G1 DNA damage checkpoint	4/69	57/18866	5.59216e-05	0.00209094	0.00143759	AURKA/CDK1/E2F1/SFN	4
BP	GO:0044839	cell cycle G2/M phase transition	7/69	273/18866	6.1722e-05	0.00223226	0.00153475	AURKA/BRCA1/CDK1/CDK4/CDKN2B/CHEK1/FOXM1	7
BP	GO:0072413	signal transduction involved in mitotic cell cycle checkpoint	4/69	59/18866	6.40789e-05	0.00223226	0.00153475	AURKA/CDK1/E2F1/SFN	4
BP	GO:1902402	signal transduction involved in mitotic DNA damage checkpoint	4/69	59/18866	6.40789e-05	0.00223226	0.00153475	AURKA/CDK1/E2F1/SFN	4
BP	GO:1902403	signal transduction involved in mitotic DNA integrity checkpoint	4/69	59/18866	6.40789e-05	0.00223226	0.00153475	AURKA/CDK1/E2F1/SFN	4
BP	GO:0051783	regulation of nuclear division	6/69	188/18866	6.43651e-05	0.00223226	0.00153475	AURKA/CHEK1/IL1A/MAD2L1/PTTG1/TACC3	6
BP	GO:0045165	cell fate commitment	7/69	278/18866	6.91791e-05	0.00236494	0.00162597	DLX2/NR2E1/SIX1/SOX2/SOX5/TBX2/WNT16	7
BP	GO:0140014	mitotic nuclear division	7/69	286/18866	8.26333e-05	0.00270179	0.00185756	AURKA/CDK1/CHEK1/IL1A/MAD2L1/PTTG1/TACC3	7
BP	GO:0031571	mitotic G1 DNA damage checkpoint	4/69	63/18866	8.29487e-05	0.00270179	0.00185756	AURKA/CDK1/E2F1/SFN	4
BP	GO:0014706	striated muscle tissue development	8/69	389/18866	8.4797e-05	0.00270179	0.00185756	AGT/CAV1/CDK1/FOS/G6PD/NOX4/SIX1/TBX2	8
BP	GO:0072593	reactive oxygen species metabolic process	7/69	288/18866	8.63108e-05	0.00270179	0.00185756	AGT/BRCA1/CAV1/CCN1/FOXM1/G6PD/NOX4	7
BP	GO:0030900	forebrain development	8/69	391/18866	8.78722e-05	0.00270179	0.00185756	DLX2/E2F1/ETS1/EZH2/ID4/NR2E1/SOX2/TACC3	8
BP	GO:0044783	G1 DNA damage checkpoint	4/69	64/18866	8.82357e-05	0.00270179	0.00185756	AURKA/CDK1/E2F1/SFN	4
BP	GO:0044819	mitotic G1/S transition checkpoint	4/69	64/18866	8.82357e-05	0.00270179	0.00185756	AURKA/CDK1/E2F1/SFN	4
BP	GO:0046686	response to cadmium ion	4/69	64/18866	8.82357e-05	0.00270179	0.00185756	CDK1/FOS/MMP9/TERT	4
BP	GO:2000377	regulation of reactive oxygen species metabolic process	6/69	200/18866	9.0596e-05	0.00270179	0.00185756	AGT/BRCA1/CAV1/FOXM1/G6PD/NOX4	6
BP	GO:0022612	gland morphogenesis	5/69	124/18866	9.08189e-05	0.00270179	0.00185756	CAV1/ID4/KDM5B/NTN4/TBX2	5
BP	GO:0031099	regeneration	6/69	201/18866	9.31171e-05	0.00270179	0.00185756	AURKA/CDK1/CDK4/EZH2/PKM/SOX2	6
BP	GO:0045604	regulation of epidermal cell differentiation	4/69	65/18866	9.37636e-05	0.00270179	0.00185756	EZH2/PRKCH/SFN/ZFP36	4
BP	GO:0030198	extracellular matrix organization	8/69	395/18866	9.43013e-05	0.00270179	0.00185756	AGT/CAV1/CCN1/ETS1/ITGB4/MMP9/NR2E1/NTN4	8
BP	GO:0043062	extracellular structure organization	8/69	396/18866	9.59682e-05	0.00270179	0.00185756	AGT/CAV1/CCN1/ETS1/ITGB4/MMP9/NR2E1/NTN4	8
BP	GO:0070482	response to oxygen levels	8/69	396/18866	9.59682e-05	0.00270179	0.00185756	CAV1/CDK4/CPEB1/E2F1/ETS1/NOX4/PKM/TERT	8
BP	GO:0021895	cerebral cortex neuron differentiation	3/69	25/18866	0.000101653	0.00282855	0.00194472	DLX2/ID4/NR2E1	3
BP	GO:0045766	positive regulation of angiogenesis	6/69	208/18866	0.000112372	0.00309087	0.00212507	BRCA1/ETS1/IL1A/NR2E1/PKM/TERT	6
BP	GO:0048511	rhythmic process	7/69	305/18866	0.000123299	0.0033529	0.00230522	CDK1/CDK4/ETS1/EZH2/ID4/KDM5B/MAP2K6	7
BP	GO:0045686	negative regulation of glial cell differentiation	3/69	28/18866	0.000143656	0.00386256	0.00265564	DLX2/ID4/NR2E1	3
BP	GO:0045685	regulation of glial cell differentiation	4/69	75/18866	0.000163767	0.00435438	0.00299377	CDK1/DLX2/ID4/NR2E1	4
BP	GO:0052548	regulation of endopeptidase activity	8/69	434/18866	0.000180117	0.00473647	0.00325647	AGT/ASPH/CCN1/MMP9/PTTG1/SFN/SOX2/TFAP4	8
BP	GO:0001933	negative regulation of protein phosphorylation	8/69	444/18866	0.00021028	0.00546956	0.0037605	AGT/CAV1/CDKN2A/CDKN2B/FOXM1/IGFBP3/SFN/TFAP4	8
BP	GO:0000302	response to reactive oxygen species	6/69	235/18866	0.0002182	0.00555442	0.00381884	CBX8/CDK1/ETS1/EZH2/FOS/MMP9	6
BP	GO:1904018	positive regulation of vasculature development	6/69	235/18866	0.0002182	0.00555442	0.00381884	BRCA1/ETS1/IL1A/NR2E1/PKM/TERT	6
BP	GO:0021766	hippocampus development	4/69	81/18866	0.000220506	0.00555442	0.00381884	DLX2/EZH2/ID4/NR2E1	4
BP	GO:0045736	negative regulation of cyclin-dependent protein serine/threonine kinase activity	3/69	33/18866	0.000236139	0.00588627	0.00404699	CDKN2A/CDKN2B/TFAP4	3
BP	GO:2000116	regulation of cysteine-type endopeptidase activity	6/69	239/18866	0.000238971	0.00589545	0.00405331	ASPH/CCN1/MMP9/SFN/SOX2/TFAP4	6
BP	GO:0031145	anaphase-promoting complex-dependent catabolic process	4/69	83/18866	0.000242218	0.00591456	0.00406645	AURKA/CDK1/MAD2L1/PTTG1	4
BP	GO:0043405	regulation of MAP kinase activity	7/69	342/18866	0.000248936	0.00601722	0.00413703	AGT/CAV1/CDK1/EZH2/MAP2K6/NOX4/PIK3R5	7
BP	GO:1904030	negative regulation of cyclin-dependent protein kinase activity	3/69	34/18866	0.000258315	0.00618147	0.00424996	CDKN2A/CDKN2B/TFAP4	3
BP	GO:0034502	protein localization to chromosome	4/69	85/18866	0.000265427	0.00628879	0.00432374	CDK1/CENPA/EZH2/TERT	4
BP	GO:0014910	regulation of smooth muscle cell migration	4/69	86/18866	0.000277612	0.00636952	0.00437925	AGT/IGFBP3/NOX4/TERT	4
BP	GO:0006469	negative regulation of protein kinase activity	6/69	246/18866	0.000279048	0.00636952	0.00437925	AGT/CAV1/CDKN2A/CDKN2B/SFN/TFAP4	6
BP	GO:0035909	aorta morphogenesis	3/69	35/18866	0.000281793	0.00636952	0.00437925	MYLK/SIX1/TBX2	3
BP	GO:0060251	regulation of glial cell proliferation	3/69	35/18866	0.000281793	0.00636952	0.00437925	E2F1/PRKCH/TERT	3
BP	GO:0035051	cardiocyte differentiation	5/69	158/18866	0.000282143	0.00636952	0.00437925	AGT/CDK1/G6PD/NOX4/TBX2	5
BP	GO:0031572	G2 DNA damage checkpoint	3/69	36/18866	0.000306608	0.00685713	0.00471449	BRCA1/CDK1/CHEK1	3
BP	GO:2001236	regulation of extrinsic apoptotic signaling pathway	5/69	162/18866	0.000316638	0.00701587	0.00482364	AGT/BRCA1/CAV1/IL1A/TERT	5
BP	GO:0000086	G2/M transition of mitotic cell cycle	6/69	254/18866	0.000331132	0.0072637	0.00499402	AURKA/BRCA1/CDK1/CDK4/CDKN2B/FOXM1	6
BP	GO:0001666	response to hypoxia	7/69	359/18866	0.000333893	0.0072637	0.00499402	CAV1/CPEB1/E2F1/ETS1/NOX4/PKM/TERT	7
BP	GO:0045682	regulation of epidermis development	4/69	91/18866	0.000344638	0.0074299	0.00510829	EZH2/PRKCH/SFN/ZFP36	4
BP	GO:0014909	smooth muscle cell migration	4/69	93/18866	0.000374438	0.00795222	0.0054674	AGT/IGFBP3/NOX4/TERT	4
BP	GO:0042326	negative regulation of phosphorylation	8/69	484/18866	0.000375512	0.00795222	0.0054674	AGT/CAV1/CDKN2A/CDKN2B/FOXM1/IGFBP3/SFN/TFAP4	8
BP	GO:0051098	regulation of binding	7/69	367/18866	0.000381221	0.0080023	0.00550183	AURKA/CAV1/E2F1/HJURP/MMP9/TERT/TFAP4	7
BP	GO:0043406	positive regulation of MAP kinase activity	6/69	264/18866	0.000406645	0.0083363	0.00573147	AGT/CDK1/EZH2/MAP2K6/NOX4/PIK3R5	6
BP	GO:0036293	response to decreased oxygen levels	7/69	371/18866	0.000406824	0.0083363	0.00573147	CAV1/CPEB1/E2F1/ETS1/NOX4/PKM/TERT	7
BP	GO:0016049	cell growth	8/69	490/18866	0.000407584	0.0083363	0.00573147	AGT/AURKA/CDKN2A/G6PD/IGFBP3/LIMK1/SFN/SGK1	8
BP	GO:0016572	histone phosphorylation	3/69	40/18866	0.000419854	0.00837259	0.00575642	AURKA/CDK1/CHEK1	3
BP	GO:0140353	lipid export from cell	3/69	40/18866	0.000419854	0.00837259	0.00575642	AGT/KDM5B/MAP2K6	3
BP	GO:1902895	positive regulation of pri-miRNA transcription by RNA polymerase II	3/69	40/18866	0.000419854	0.00837259	0.00575642	ETS1/FOS/TERT	3
BP	GO:0021543	pallium development	5/69	173/18866	0.000428071	0.0084659	0.00582057	DLX2/EZH2/ID4/NR2E1/TACC3	5
BP	GO:0033673	negative regulation of kinase activity	6/69	268/18866	0.00044037	0.00863775	0.00593872	AGT/CAV1/CDKN2A/CDKN2B/SFN/TFAP4	6
BP	GO:0048771	tissue remodeling	5/69	178/18866	0.000487525	0.00948493	0.00652119	AGT/CAV1/IL1A/NOX4/WNT16	5
BP	GO:0070301	cellular response to hydrogen peroxide	4/69	100/18866	0.000493314	0.00952016	0.00654541	CBX8/CDK1/ETS1/EZH2	4
BP	GO:0001654	eye development	7/69	384/18866	0.000499706	0.00956637	0.00657718	CDK4/DLX2/KDM5B/NR2E1/SOX2/TBX2/WNT16	7
BP	GO:0044773	mitotic DNA damage checkpoint	4/69	101/18866	0.000512251	0.0097287	0.00668879	AURKA/CDK1/E2F1/SFN	4
BP	GO:0150063	visual system development	7/69	388/18866	0.00053146	0.010014	0.00688497	CDK4/DLX2/KDM5B/NR2E1/SOX2/TBX2/WNT16	7
BP	GO:0042692	muscle cell differentiation	7/69	390/18866	0.00054793	0.0102437	0.00704289	AGT/CDK1/EZH2/G6PD/NOX4/SIX1/TBX2	7
BP	GO:0048880	sensory system development	7/69	394/18866	0.000582092	0.0107153	0.00736711	CDK4/DLX2/KDM5B/NR2E1/SOX2/TBX2/WNT16	7
BP	GO:2000109	regulation of macrophage apoptotic process	2/69	10/18866	0.00058211	0.0107153	0.00736711	CDKN2A/IRF7	2
BP	GO:0050678	regulation of epithelial cell proliferation	7/69	395/18866	0.000590893	0.0107899	0.00741839	CAV1/CDKN2B/KDM5B/SFN/SIX1/SOX2/ZFP36	7
BP	GO:0060443	mammary gland morphogenesis	3/69	45/18866	0.00059518	0.0107899	0.00741839	CAV1/KDM5B/TBX2	3
BP	GO:0055017	cardiac muscle tissue growth	4/69	107/18866	0.000636902	0.0114595	0.00787873	AGT/CDK1/G6PD/TBX2	4
BP	GO:0044774	mitotic DNA integrity checkpoint	4/69	108/18866	0.000659589	0.0116918	0.0080385	AURKA/CDK1/E2F1/SFN	4
BP	GO:1902750	negative regulation of cell cycle G2/M phase transition	4/69	108/18866	0.000659589	0.0116918	0.0080385	AURKA/BRCA1/CDK1/CHEK1	4
BP	GO:0045765	regulation of angiogenesis	7/69	403/18866	0.00066518	0.0117042	0.00804703	AGT/BRCA1/ETS1/IL1A/NR2E1/PKM/TERT	7
BP	GO:0007517	muscle organ development	7/69	407/18866	0.000705011	0.0120462	0.00828217	CAV1/CDK1/FOS/G6PD/MYLK/SIX1/TBX2	7
BP	GO:1901989	positive regulation of cell cycle phase transition	4/69	110/18866	0.000706673	0.0120462	0.00828217	CDK1/CDK4/EZH2/TERT	4
BP	GO:0009629	response to gravity	2/69	11/18866	0.000709786	0.0120462	0.00828217	FOS/PKM	2
BP	GO:0014820	tonic smooth muscle contraction	2/69	11/18866	0.000709786	0.0120462	0.00828217	AGT/MYLK	2
BP	GO:2000615	regulation of histone H3-K9 acetylation	2/69	11/18866	0.000709786	0.0120462	0.00828217	BRCA1/CHEK1	2
BP	GO:0014911	positive regulation of smooth muscle cell migration	3/69	48/18866	0.000719794	0.0121301	0.00833979	AGT/NOX4/TERT	3
BP	GO:0051146	striated muscle cell differentiation	6/69	295/18866	0.000729047	0.0122001	0.00838793	AGT/CDK1/EZH2/G6PD/NOX4/SIX1	6
BP	GO:0003015	heart process	6/69	297/18866	0.000755156	0.0125492	0.00862799	AGT/ASPH/CAV1/MAP2K6/NOX4/TBX2	6
BP	GO:0014009	glial cell proliferation	3/69	50/18866	0.000811429	0.0131906	0.00906894	E2F1/PRKCH/TERT	3
BP	GO:0043616	keratinocyte proliferation	3/69	50/18866	0.000811429	0.0131906	0.00906894	SFN/WNT16/ZFP36	3
BP	GO:1904707	positive regulation of vascular associated smooth muscle cell proliferation	3/69	50/18866	0.000811429	0.0131906	0.00906894	AGT/MMP9/TERT	3
BP	GO:0051054	positive regulation of DNA metabolic process	5/69	200/18866	0.000825894	0.0131906	0.00906894	BRCA1/CBX8/FOXM1/NOX4/TNFSF13	5
BP	GO:0060419	heart growth	4/69	115/18866	0.000834729	0.0131906	0.00906894	AGT/CDK1/G6PD/TBX2	4
BP	GO:0001763	morphogenesis of a branching structure	5/69	201/18866	0.000844587	0.0131906	0.00906894	AGT/DLX2/KDM5B/NTN4/SIX1	5
BP	GO:0001558	regulation of cell growth	7/69	420/18866	0.00084772	0.0131906	0.00906894	AGT/CDKN2A/G6PD/IGFBP3/LIMK1/SFN/SGK1	7
BP	GO:0060788	ectodermal placode formation	2/69	12/18866	0.000849731	0.0131906	0.00906894	SIX1/TBX2	2
BP	GO:0071697	ectodermal placode morphogenesis	2/69	12/18866	0.000849731	0.0131906	0.00906894	SIX1/TBX2	2
BP	GO:0071888	macrophage apoptotic process	2/69	12/18866	0.000849731	0.0131906	0.00906894	CDKN2A/IRF7	2
BP	GO:0048146	positive regulation of fibroblast proliferation	3/69	51/18866	0.000859895	0.0131906	0.00906894	AGT/CDK4/E2F1	3
BP	GO:1902893	regulation of pri-miRNA transcription by RNA polymerase II	3/69	51/18866	0.000859895	0.0131906	0.00906894	ETS1/FOS/TERT	3
BP	GO:0051341	regulation of oxidoreductase activity	4/69	117/18866	0.000890257	0.0135693	0.00932935	AGT/CAV1/IL1A/TERT	4
BP	GO:0045839	negative regulation of mitotic nuclear division	3/69	52/18866	0.000910163	0.0136982	0.00941797	CHEK1/MAD2L1/PTTG1	3
BP	GO:0050999	regulation of nitric-oxide synthase activity	3/69	52/18866	0.000910163	0.0136982	0.00941797	CAV1/IL1A/TERT	3
BP	GO:0018105	peptidyl-serine phosphorylation	6/69	310/18866	0.000942992	0.0140655	0.00967048	AURKA/CAV1/CDK1/MAST1/PRKCH/SGK1	6
BP	GO:0000280	nuclear division	7/69	428/18866	0.000946321	0.0140655	0.00967048	AURKA/CDK1/CHEK1/IL1A/MAD2L1/PTTG1/TACC3	7
BP	GO:0061614	pri-miRNA transcription by RNA polymerase II	3/69	53/18866	0.000962258	0.0142141	0.00977264	ETS1/FOS/TERT	3
BP	GO:0030099	myeloid cell differentiation	7/69	431/18866	0.00098555	0.0143559	0.00987016	CDKN2B/ETS1/FOS/G6PD/IRF7/MMP9/ZFP36	7
BP	GO:0016264	gap junction assembly	2/69	13/18866	0.00100186	0.0143559	0.00987016	AGT/CAV1	2
BP	GO:0043970	histone H3-K9 acetylation	2/69	13/18866	0.00100186	0.0143559	0.00987016	BRCA1/CHEK1	2
BP	GO:0048715	negative regulation of oligodendrocyte differentiation	2/69	13/18866	0.00100186	0.0143559	0.00987016	DLX2/ID4	2
BP	GO:0071696	ectodermal placode development	2/69	13/18866	0.00100186	0.0143559	0.00987016	SIX1/TBX2	2
BP	GO:0030857	negative regulation of epithelial cell differentiation	3/69	54/18866	0.00101621	0.0144749	0.00995194	CAV1/EZH2/MMP9	3
BP	GO:0051101	regulation of DNA binding	4/69	124/18866	0.00110515	0.0156487	0.010759	E2F1/HJURP/MMP9/TFAP4	4
BP	GO:0060688	regulation of morphogenesis of a branching structure	3/69	56/18866	0.00112976	0.0157801	0.0108493	AGT/NTN4/SIX1	3
BP	GO:0090183	regulation of kidney development	3/69	56/18866	0.00112976	0.0157801	0.0108493	AGT/MMP9/SIX1	3
BP	GO:0007098	centrosome cycle	4/69	125/18866	0.00113857	0.0157801	0.0108493	AURKA/BRCA1/CDK1/CHEK1	4
BP	GO:0043281	regulation of cysteine-type endopeptidase activity involved in apoptotic process	5/69	215/18866	0.00114081	0.0157801	0.0108493	CCN1/MMP9/SFN/SOX2/TFAP4	5
BP	GO:0007100	mitotic centrosome separation	2/69	14/18866	0.00116607	0.0158545	0.0109005	AURKA/CHEK1	2
BP	GO:0072425	signal transduction involved in G2 DNA damage checkpoint	2/69	14/18866	0.00116607	0.0158545	0.0109005	BRCA1/CHEK1	2
BP	GO:1901342	regulation of vasculature development	7/69	444/18866	0.00117063	0.0158545	0.0109005	AGT/BRCA1/ETS1/IL1A/NR2E1/PKM/TERT	7
BP	GO:0055007	cardiac muscle cell differentiation	4/69	126/18866	0.00117269	0.0158545	0.0109005	AGT/CDK1/G6PD/NOX4	4
BP	GO:1902749	regulation of cell cycle G2/M phase transition	5/69	217/18866	0.0011887	0.0159806	0.0109872	AURKA/BRCA1/CDK1/CDK4/CHEK1	5
BP	GO:0072089	stem cell proliferation	4/69	128/18866	0.00124307	0.0166182	0.0114255	ID4/NR2E1/SOX5/TERT	4
BP	GO:0071375	cellular response to peptide hormone stimulus	6/69	330/18866	0.00130007	0.0172837	0.0118831	AGT/CAV1/CDK4/CPEB1/KL/PKM	6
BP	GO:0046605	regulation of centrosome cycle	3/69	59/18866	0.00131462	0.0173805	0.0119497	AURKA/BRCA1/CHEK1	3
BP	GO:0043010	camera-type eye development	6/69	332/18866	0.00134078	0.0174328	0.0119856	CDK4/DLX2/KDM5B/NR2E1/TBX2/WNT16	6
BP	GO:0048712	negative regulation of astrocyte differentiation	2/69	15/18866	0.00134229	0.0174328	0.0119856	ID4/NR2E1	2
BP	GO:0051299	centrosome separation	2/69	15/18866	0.00134229	0.0174328	0.0119856	AURKA/CHEK1	2
BP	GO:0051090	regulation of DNA-binding transcription factor activity	7/69	455/18866	0.00134771	0.0174328	0.0119856	AGT/CAV1/CDKN2A/EZH2/FOS/PRKCH/SGK1	7
BP	GO:0018209	peptidyl-serine modification	6/69	333/18866	0.0013615	0.0175165	0.0120431	AURKA/CAV1/CDK1/MAST1/PRKCH/SGK1	6
BP	GO:0035904	aorta development	3/69	60/18866	0.0013802	0.0175682	0.0120787	MYLK/SIX1/TBX2	3
BP	GO:0051784	negative regulation of nuclear division	3/69	60/18866	0.0013802	0.0175682	0.0120787	CHEK1/MAD2L1/PTTG1	3
BP	GO:0006282	regulation of DNA repair	4/69	132/18866	0.00139261	0.0176323	0.0121228	BRCA1/CBX8/CHEK1/FOXM1	4
BP	GO:0032869	cellular response to insulin stimulus	5/69	226/18866	0.00142284	0.0179203	0.0123208	AGT/CDK4/CPEB1/KL/PKM	5
BP	GO:0010965	regulation of mitotic sister chromatid separation	3/69	61/18866	0.00144781	0.0180449	0.0124064	MAD2L1/PTTG1/TACC3	3
BP	GO:0090342	regulation of cell aging	3/69	61/18866	0.00144781	0.0180449	0.0124064	CDKN2A/FOXM1/TERT	3
BP	GO:0032368	regulation of lipid transport	4/69	135/18866	0.0015127	0.0187559	0.0128953	AGT/CAV1/KDM5B/MAP2K6	4
BP	GO:0051444	negative regulation of ubiquitin-protein transferase activity	2/69	16/18866	0.00153043	0.0187675	0.0129032	LIMK1/MAD2L1	2
BP	GO:0010001	glial cell differentiation	5/69	230/18866	0.00153716	0.0187675	0.0129032	CDK1/DLX2/ID4/NR2E1/SOX2	5
BP	GO:0097191	extrinsic apoptotic signaling pathway	5/69	230/18866	0.00153716	0.0187675	0.0129032	AGT/BRCA1/CAV1/IL1A/TERT	5
BP	GO:0031023	microtubule organizing center organization	4/69	136/18866	0.00155429	0.0188406	0.0129535	AURKA/BRCA1/CDK1/CHEK1	4
BP	GO:0003012	muscle system process	7/69	467/18866	0.00156417	0.0188406	0.0129535	AGT/ASPH/CAV1/EZH2/G6PD/MAP2K6/MYLK	7
BP	GO:0048738	cardiac muscle tissue development	5/69	231/18866	0.00156677	0.0188406	0.0129535	AGT/CDK1/G6PD/NOX4/TBX2	5
BP	GO:0010721	negative regulation of cell development	6/69	343/18866	0.00158244	0.0188508	0.0129605	DLX2/G6PD/ID4/NR2E1/SOX2/TERT	6
BP	GO:0016570	histone modification	7/69	468/18866	0.00158337	0.0188508	0.0129605	AURKA/BRCA1/CBX8/CDK1/CHEK1/EZH2/KDM5B	7
BP	GO:0071902	positive regulation of protein serine/threonine kinase activity	6/69	345/18866	0.00162973	0.0193067	0.0132739	AGT/CDK1/EZH2/MAP2K6/NOX4/PIK3R5	6
BP	GO:0048545	response to steroid hormone	6/69	346/18866	0.00165378	0.0194126	0.0133468	BRCA1/CAV1/FOS/NR2E1/TFAP4/ZFP36	6
BP	GO:0097305	response to alcohol	5/69	234/18866	0.00165812	0.0194126	0.0133468	BRCA1/CDK1/CDK4/FOS/G6PD	5
BP	GO:0051306	mitotic sister chromatid separation	3/69	64/18866	0.00166301	0.0194126	0.0133468	MAD2L1/PTTG1/TACC3	3
BP	GO:0060560	developmental growth involved in morphogenesis	5/69	236/18866	0.00172116	0.0199938	0.0137464	AURKA/KDM5B/LIMK1/SIX1/TBX2	5
BP	GO:2001267	regulation of cysteine-type endopeptidase activity involved in apoptotic signaling pathway	2/69	17/18866	0.00173039	0.020004	0.0137534	MMP9/TFAP4	2
BP	GO:0048285	organelle fission	7/69	476/18866	0.00174366	0.0200605	0.0137922	AURKA/CDK1/CHEK1/IL1A/MAD2L1/PTTG1/TACC3	7
BP	GO:0032768	regulation of monooxygenase activity	3/69	66/18866	0.00181701	0.0206072	0.0141681	CAV1/IL1A/TERT	3
BP	GO:1905818	regulation of chromosome separation	3/69	66/18866	0.00181701	0.0206072	0.0141681	MAD2L1/PTTG1/TACC3	3
BP	GO:2000378	negative regulation of reactive oxygen species metabolic process	3/69	66/18866	0.00181701	0.0206072	0.0141681	BRCA1/CAV1/G6PD	3
BP	GO:0048638	regulation of developmental growth	6/69	353/18866	0.00182976	0.0206538	0.0142001	CDK1/CDK4/G6PD/LIMK1/SIX1/TBX2	6
BP	GO:0016569	covalent chromatin modification	7/69	481/18866	0.0018501	0.0207854	0.0142906	AURKA/BRCA1/CBX8/CDK1/CHEK1/EZH2/KDM5B	7
BP	GO:0045598	regulation of fat cell differentiation	4/69	143/18866	0.00186797	0.020888	0.0143612	E2F1/ID4/SIX1/ZFP36	4
BP	GO:1902850	microtubule cytoskeleton organization involved in mitosis	4/69	144/18866	0.0019161	0.0213266	0.0146627	AURKA/CENPA/MAD2L1/TACC3	4
BP	GO:0050769	positive regulation of neurogenesis	7/69	485/18866	0.00193883	0.0214168	0.0147247	AGT/DLX2/E2F1/EZH2/LIMK1/P3H1/PRKCH	7
BP	GO:0090190	positive regulation of branching involved in ureteric bud morphogenesis	2/69	18/18866	0.0019421	0.0214168	0.0147247	AGT/SIX1	2
BP	GO:0042542	response to hydrogen peroxide	4/69	146/18866	0.00201493	0.022118	0.0152068	CBX8/CDK1/ETS1/EZH2	4
BP	GO:0051052	regulation of DNA metabolic process	6/69	365/18866	0.00216414	0.0234478	0.0161211	BRCA1/CBX8/CHEK1/FOXM1/NOX4/TNFSF13	6
BP	GO:0010744	positive regulation of macrophage derived foam cell differentiation	2/69	19/18866	0.00216547	0.0234478	0.0161211	AGT/PRKCH	2
BP	GO:0060252	positive regulation of glial cell proliferation	2/69	19/18866	0.00216547	0.0234478	0.0161211	E2F1/PRKCH	2
BP	GO:0045739	positive regulation of DNA repair	3/69	71/18866	0.00224012	0.0241469	0.0166017	BRCA1/CBX8/FOXM1	3
BP	GO:0071560	cellular response to transforming growth factor beta stimulus	5/69	252/18866	0.00229072	0.0245816	0.0169006	CAV1/CDKN2B/FOS/NOX4/SOX5	5
BP	GO:0033047	regulation of mitotic sister chromatid segregation	3/69	72/18866	0.00233144	0.0249069	0.0171243	MAD2L1/PTTG1/TACC3	3
BP	GO:0016202	regulation of striated muscle tissue development	4/69	153/18866	0.00238861	0.0254042	0.0174662	CDK1/G6PD/SIX1/TBX2	4
BP	GO:1903779	regulation of cardiac conduction	3/69	73/18866	0.00242504	0.0256775	0.0176541	AGT/ASPH/CAV1	3
BP	GO:0061351	neural precursor cell proliferation	4/69	154/18866	0.00244562	0.0257814	0.0177255	CIP2A/ID4/NR2E1/SOX5	4
BP	GO:0006305	DNA alkylation	3/69	74/18866	0.00252094	0.0263432	0.0181118	BRCA1/EZH2/FOS	3
BP	GO:0006306	DNA methylation	3/69	74/18866	0.00252094	0.0263432	0.0181118	BRCA1/EZH2/FOS	3
BP	GO:0071559	response to transforming growth factor beta	5/69	258/18866	0.00253615	0.026387	0.0181419	CAV1/CDKN2B/FOS/NOX4/SOX5	5
BP	GO:1901861	regulation of muscle tissue development	4/69	156/18866	0.00256245	0.0265452	0.0182507	CDK1/G6PD/SIX1/TBX2	4
BP	GO:0021537	telencephalon development	5/69	259/18866	0.00257885	0.0265999	0.0182883	DLX2/EZH2/ID4/NR2E1/TACC3	5
BP	GO:0048844	artery morphogenesis	3/69	75/18866	0.00261915	0.0268167	0.0184374	MYLK/SIX1/TBX2	3
BP	GO:0048634	regulation of muscle organ development	4/69	157/18866	0.00262228	0.0268167	0.0184374	CDK1/G6PD/SIX1/TBX2	4
BP	GO:0061213	positive regulation of mesonephros development	2/69	21/18866	0.00264682	0.0269525	0.0185307	AGT/SIX1	2
BP	GO:0061448	connective tissue development	5/69	262/18866	0.00271006	0.0274796	0.0188931	CCN1/CDK4/DLX2/ID4/SOX5	5
BP	GO:0006925	inflammatory cell apoptotic process	2/69	22/18866	0.00290464	0.0288415	0.0198295	CDKN2A/IRF7	2
BP	GO:0055093	response to hyperoxia	2/69	22/18866	0.00290464	0.0288415	0.0198295	CAV1/CDK4	2
BP	GO:0071157	negative regulation of cell cycle arrest	2/69	22/18866	0.00290464	0.0288415	0.0198295	CDK4/TFAP4	2
BP	GO:0071459	protein localization to chromosome, centromeric region	2/69	22/18866	0.00290464	0.0288415	0.0198295	CDK1/CENPA	2
BP	GO:0090189	regulation of branching involved in ureteric bud morphogenesis	2/69	22/18866	0.00290464	0.0288415	0.0198295	AGT/SIX1	2
BP	GO:0042246	tissue regeneration	3/69	79/18866	0.00303556	0.0300169	0.0206376	EZH2/PKM/SOX2	3
BP	GO:0031397	negative regulation of protein ubiquitination	3/69	80/18866	0.00314564	0.0308505	0.0212107	CAV1/LIMK1/MAD2L1	3
BP	GO:0055021	regulation of cardiac muscle tissue growth	3/69	80/18866	0.00314564	0.0308505	0.0212107	CDK1/G6PD/TBX2	3
BP	GO:1901653	cellular response to peptide	6/69	398/18866	0.0033233	0.0324599	0.0223172	AGT/CAV1/CDK4/CPEB1/KL/PKM	6
BP	GO:0051100	negative regulation of binding	4/69	169/18866	0.00341676	0.0331025	0.022759	AURKA/CAV1/E2F1/TFAP4	4
BP	GO:0055002	striated muscle cell development	4/69	169/18866	0.00341676	0.0331025	0.022759	AGT/CDK1/G6PD/SIX1	4
BP	GO:0048745	smooth muscle tissue development	2/69	24/18866	0.00345415	0.033278	0.0228797	MYLK/SIX1	2
BP	GO:0014855	striated muscle cell proliferation	3/69	83/18866	0.0034905	0.033278	0.0228797	CDK1/SIX1/TBX2	3
BP	GO:0048145	regulation of fibroblast proliferation	3/69	83/18866	0.0034905	0.033278	0.0228797	AGT/CDK4/E2F1	3
BP	GO:0055013	cardiac muscle cell development	3/69	83/18866	0.0034905	0.033278	0.0228797	AGT/CDK1/G6PD	3
BP	GO:1905952	regulation of lipid localization	4/69	171/18866	0.00356343	0.0338385	0.023265	AGT/CAV1/KDM5B/MAP2K6	4
BP	GO:0033045	regulation of sister chromatid segregation	3/69	84/18866	0.00361039	0.0340144	0.023386	MAD2L1/PTTG1/TACC3	3
BP	GO:0048144	fibroblast proliferation	3/69	84/18866	0.00361039	0.0340144	0.023386	AGT/CDK4/E2F1	3
BP	GO:0048660	regulation of smooth muscle cell proliferation	4/69	173/18866	0.00371433	0.0347419	0.0238861	AGT/IGFBP3/MMP9/TERT	4
BP	GO:0032092	positive regulation of protein binding	3/69	85/18866	0.00373276	0.0347419	0.0238861	CAV1/MMP9/TERT	3
BP	GO:0061217	regulation of mesonephros development	2/69	25/18866	0.00374568	0.0347419	0.0238861	AGT/SIX1	2
BP	GO:1904385	cellular response to angiotensin	2/69	25/18866	0.00374568	0.0347419	0.0238861	AGT/CAV1	2
BP	GO:0032868	response to insulin	5/69	283/18866	0.00376816	0.0348154	0.0239367	AGT/CDK4/CPEB1/KL/PKM	5
BP	GO:0001659	temperature homeostasis	4/69	174/18866	0.00379139	0.0348953	0.0239917	CAV1/IL1A/MAP2K6/TRPM8	4
BP	GO:0043270	positive regulation of ion transport	5/69	284/18866	0.00382497	0.0350696	0.0241115	AGT/CAV1/G6PD/MAP2K6/MYLK	5
BP	GO:0048659	smooth muscle cell proliferation	4/69	175/18866	0.00386952	0.0352082	0.0242068	AGT/IGFBP3/MMP9/TERT	4
BP	GO:0050680	negative regulation of epithelial cell proliferation	4/69	175/18866	0.00386952	0.0352082	0.0242068	CAV1/CDKN2B/SFN/SOX2	4
BP	GO:0060420	regulation of heart growth	3/69	87/18866	0.00398506	0.0357472	0.0245773	CDK1/G6PD/TBX2	3
BP	GO:1904705	regulation of vascular associated smooth muscle cell proliferation	3/69	87/18866	0.00398506	0.0357472	0.0245773	AGT/MMP9/TERT	3
BP	GO:1990874	vascular associated smooth muscle cell proliferation	3/69	87/18866	0.00398506	0.0357472	0.0245773	AGT/MMP9/TERT	3
BP	GO:0060047	heart contraction	5/69	287/18866	0.00399912	0.0357472	0.0245773	AGT/ASPH/CAV1/MAP2K6/TBX2	5
BP	GO:0051156	glucose 6-phosphate metabolic process	2/69	26/18866	0.00404827	0.0357472	0.0245773	G6PD/HK3	2
BP	GO:1900739	regulation of protein insertion into mitochondrial membrane involved in apoptotic signaling pathway	2/69	26/18866	0.00404827	0.0357472	0.0245773	E2F1/SFN	2
BP	GO:1900740	positive regulation of protein insertion into mitochondrial membrane involved in apoptotic signaling pathway	2/69	26/18866	0.00404827	0.0357472	0.0245773	E2F1/SFN	2
BP	GO:1904754	positive regulation of vascular associated smooth muscle cell migration	2/69	26/18866	0.00404827	0.0357472	0.0245773	AGT/TERT	2
BP	GO:0014068	positive regulation of phosphatidylinositol 3-kinase signaling	3/69	88/18866	0.00411501	0.036203	0.0248907	AGT/PIK3R5/WNT16	3
BP	GO:0097193	intrinsic apoptotic signaling pathway	5/69	290/18866	0.00417889	0.0366303	0.0251845	BRCA1/CAV1/E2F1/MMP9/SFN	5
BP	GO:0055006	cardiac cell development	3/69	89/18866	0.00424751	0.0370959	0.0255046	AGT/CDK1/G6PD	3
BP	GO:1905330	regulation of morphogenesis of an epithelium	4/69	181/18866	0.00436139	0.0371455	0.0255387	AGT/NTN4/SIX1/TBX2	4
BP	GO:0006735	NADH regeneration	2/69	27/18866	0.00436184	0.0371455	0.0255387	HK3/PKM	2
BP	GO:0010971	positive regulation of G2/M transition of mitotic cell cycle	2/69	27/18866	0.00436184	0.0371455	0.0255387	CDK1/CDK4	2
BP	GO:0018126	protein hydroxylation	2/69	27/18866	0.00436184	0.0371455	0.0255387	ASPH/P3H1	2
BP	GO:0032897	negative regulation of viral transcription	2/69	27/18866	0.00436184	0.0371455	0.0255387	TFAP4/ZFP36	2
BP	GO:0061621	canonical glycolysis	2/69	27/18866	0.00436184	0.0371455	0.0255387	HK3/PKM	2
BP	GO:0061718	glucose catabolic process to pyruvate	2/69	27/18866	0.00436184	0.0371455	0.0255387	HK3/PKM	2
BP	GO:0050768	negative regulation of neurogenesis	5/69	295/18866	0.00449126	0.038112	0.0262032	DLX2/ID4/NR2E1/SOX2/TERT	5
BP	GO:0055001	muscle cell development	4/69	183/18866	0.0045343	0.0383413	0.0263608	AGT/CDK1/G6PD/SIX1	4
BP	GO:1903321	negative regulation of protein modification by small protein conjugation or removal	3/69	92/18866	0.00466049	0.038804	0.026679	CAV1/LIMK1/MAD2L1	3
BP	GO:0010575	positive regulation of vascular endothelial growth factor production	2/69	28/18866	0.00468631	0.038804	0.026679	BRCA1/IL1A	2
BP	GO:0045606	positive regulation of epidermal cell differentiation	2/69	28/18866	0.00468631	0.038804	0.026679	PRKCH/SFN	2
BP	GO:0048596	embryonic camera-type eye morphogenesis	2/69	28/18866	0.00468631	0.038804	0.026679	TBX2/WNT16	2
BP	GO:0061620	glycolytic process through glucose-6-phosphate	2/69	28/18866	0.00468631	0.038804	0.026679	HK3/PKM	2
BP	GO:1990776	response to angiotensin	2/69	28/18866	0.00468631	0.038804	0.026679	AGT/CAV1	2
BP	GO:0061097	regulation of protein tyrosine kinase activity	3/69	93/18866	0.00480336	0.039636	0.027251	AGT/CAV1/NOX4	3
BP	GO:0061138	morphogenesis of a branching epithelium	4/69	187/18866	0.00489388	0.04011	0.0275769	AGT/KDM5B/NTN4/SIX1	4
BP	GO:0019216	regulation of lipid metabolic process	6/69	431/18866	0.00489432	0.04011	0.0275769	AGT/BRCA1/CAV1/CCN1/CDK4/PIK3R5	6
BP	GO:0051304	chromosome separation	3/69	94/18866	0.00494886	0.040281	0.0276945	MAD2L1/PTTG1/TACC3	3
BP	GO:1901992	positive regulation of mitotic cell cycle phase transition	3/69	94/18866	0.00494886	0.040281	0.0276945	CDK1/CDK4/TERT	3
BP	GO:0033032	regulation of myeloid cell apoptotic process	2/69	29/18866	0.00502161	0.0403245	0.0277244	CDKN2A/IRF7	2
BP	GO:0036296	response to increased oxygen levels	2/69	29/18866	0.00502161	0.0403245	0.0277244	CAV1/CDK4	2
BP	GO:0061615	glycolytic process through fructose-6-phosphate	2/69	29/18866	0.00502161	0.0403245	0.0277244	HK3/PKM	2
BP	GO:0090344	negative regulation of cell aging	2/69	29/18866	0.00502161	0.0403245	0.0277244	FOXM1/TERT	2
BP	GO:0070507	regulation of microtubule cytoskeleton organization	4/69	190/18866	0.00517583	0.041424	0.0284803	AURKA/BRCA1/CHEK1/TACC3	4
BP	GO:0010972	negative regulation of G2/M transition of mitotic cell cycle	3/69	96/18866	0.00524778	0.0418397	0.0287661	AURKA/BRCA1/CDK1	3
BP	GO:0035265	organ growth	4/69	191/18866	0.00527219	0.0418397	0.0287661	AGT/CDK1/G6PD/TBX2	4
BP	GO:0000132	establishment of mitotic spindle orientation	2/69	30/18866	0.00536765	0.0418397	0.0287661	CENPA/MAD2L1	2
BP	GO:0001844	protein insertion into mitochondrial membrane involved in apoptotic signaling pathway	2/69	30/18866	0.00536765	0.0418397	0.0287661	E2F1/SFN	2
BP	GO:0051642	centrosome localization	2/69	30/18866	0.00536765	0.0418397	0.0287661	AURKA/MAD2L1	2
BP	GO:0071711	basement membrane organization	2/69	30/18866	0.00536765	0.0418397	0.0287661	CAV1/NTN4	2
BP	GO:1902751	positive regulation of cell cycle G2/M phase transition	2/69	30/18866	0.00536765	0.0418397	0.0287661	CDK1/CDK4	2
BP	GO:2000765	regulation of cytoplasmic translation	2/69	30/18866	0.00536765	0.0418397	0.0287661	CPEB1/PKM	2
BP	GO:0044728	DNA methylation or demethylation	3/69	98/18866	0.00555737	0.0431779	0.0296862	BRCA1/EZH2/FOS	3
BP	GO:0021772	olfactory bulb development	2/69	31/18866	0.00572434	0.0440461	0.0302831	DLX2/NR2E1	2
BP	GO:0048710	regulation of astrocyte differentiation	2/69	31/18866	0.00572434	0.0440461	0.0302831	ID4/NR2E1	2
BP	GO:0061842	microtubule organizing center localization	2/69	31/18866	0.00572434	0.0440461	0.0302831	AURKA/MAD2L1	2
BP	GO:0007565	female pregnancy	4/69	196/18866	0.00577205	0.0442709	0.0304376	AGT/ETS1/FOS/MMP9	4
BP	GO:0043434	response to peptide hormone	6/69	447/18866	0.00582774	0.0445552	0.0306331	AGT/CAV1/CDK4/CPEB1/KL/PKM	6
BP	GO:0001708	cell fate specification	3/69	101/18866	0.00604198	0.0458404	0.0315167	SIX1/SOX2/TBX2	3
BP	GO:0010743	regulation of macrophage derived foam cell differentiation	2/69	32/18866	0.00609162	0.0458404	0.0315167	AGT/PRKCH	2
BP	GO:0044818	mitotic G2/M transition checkpoint	2/69	32/18866	0.00609162	0.0458404	0.0315167	BRCA1/CDK1	2
BP	GO:0061036	positive regulation of cartilage development	2/69	32/18866	0.00609162	0.0458404	0.0315167	CCN1/SOX5	2
BP	GO:0097421	liver regeneration	2/69	32/18866	0.00609162	0.0458404	0.0315167	AURKA/EZH2	2
BP	GO:0010389	regulation of G2/M transition of mitotic cell cycle	4/69	200/18866	0.00619403	0.0459851	0.0316162	AURKA/BRCA1/CDK1/CDK4	4
BP	GO:1901654	response to ketone	4/69	200/18866	0.00619403	0.0459851	0.0316162	CAV1/CDK4/FOS/TFAP4	4
BP	GO:1901888	regulation of cell junction assembly	4/69	200/18866	0.00619403	0.0459851	0.0316162	AGT/CAV1/PRKCH/SIX1	4
BP	GO:0055024	regulation of cardiac muscle tissue development	3/69	102/18866	0.00620896	0.0459851	0.0316162	CDK1/G6PD/TBX2	3
BP	GO:0060840	artery development	3/69	102/18866	0.00620896	0.0459851	0.0316162	MYLK/SIX1/TBX2	3
BP	GO:0051961	negative regulation of nervous system development	5/69	319/18866	0.00622615	0.0459851	0.0316162	DLX2/ID4/NR2E1/SOX2/TERT	5
BP	GO:0010952	positive regulation of peptidase activity	4/69	201/18866	0.00630265	0.0464069	0.0319062	ASPH/CAV1/CCN1/TFAP4	4
BP	GO:0008630	intrinsic apoptotic signaling pathway in response to DNA damage	3/69	103/18866	0.00637868	0.0466795	0.0320936	BRCA1/E2F1/SFN	3
BP	GO:0048661	positive regulation of smooth muscle cell proliferation	3/69	103/18866	0.00637868	0.0466795	0.0320936	AGT/MMP9/TERT	3
BP	GO:0021988	olfactory lobe development	2/69	33/18866	0.00646939	0.0470555	0.0323521	DLX2/NR2E1	2
BP	GO:0033028	myeloid cell apoptotic process	2/69	33/18866	0.00646939	0.0470555	0.0323521	CDKN2A/IRF7	2
BP	GO:0003300	cardiac muscle hypertrophy	3/69	104/18866	0.00655115	0.0475058	0.0326617	AGT/EZH2/G6PD	3
BP	GO:2001022	positive regulation of response to DNA damage stimulus	3/69	105/18866	0.00672639	0.0486291	0.0334341	BRCA1/CBX8/FOXM1	3
BP	GO:0043276	anoikis	2/69	34/18866	0.00685758	0.0493317	0.0339171	CAV1/E2F1	2
BP	GO:0071383	cellular response to steroid hormone stimulus	4/69	206/18866	0.00686479	0.0493317	0.0339171	BRCA1/NR2E1/TFAP4/ZFP36	4
CC	GO:0098687	chromosomal region	8/69	350/19559	3.13733e-05	0.00464324	0.0033685	AURKA/CDK1/CENPA/CHEK1/EZH2/HJURP/MAD2L1/TERT	8
CC	GO:0005667	transcription regulator complex	8/69	413/19559	0.000100184	0.00651139	0.00472377	CDK4/E2F1/ETS1/FOS/SIX1/SOX2/TBX2/TFAP4	8
CC	GO:0000793	condensed chromosome	6/69	222/19559	0.000131988	0.00651139	0.00472377	AURKA/BRCA1/CENPA/CHEK1/HJURP/MAD2L1	6
CC	GO:0000152	nuclear ubiquitin ligase complex	3/69	43/19559	0.000468699	0.0142718	0.0103537	BRCA1/CBX7/CBX8	3
CC	GO:0000794	condensed nuclear chromosome	4/69	103/19559	0.000482156	0.0142718	0.0103537	AURKA/BRCA1/CENPA/CHEK1	4
CC	GO:0031519	PcG protein complex	3/69	47/19559	0.000609652	0.0150381	0.0109096	CBX7/CBX8/EZH2	3
CC	GO:0000779	condensed chromosome, centromeric region	4/69	122/19559	0.000910971	0.0192605	0.0139728	AURKA/CENPA/HJURP/MAD2L1	4
CC	GO:0035102	PRC1 complex	2/69	15/19559	0.00125022	0.0206389	0.0149727	CBX7/CBX8	2
CC	GO:0072686	mitotic spindle	4/69	133/19559	0.00125507	0.0206389	0.0149727	AURKA/CDK1/MAD2L1/TACC3	4
CC	GO:0045120	pronucleus	2/69	16/19559	0.00142557	0.0210984	0.0153061	AURKA/EZH2	2
CC	GO:0061695	transferase complex, transferring phosphorus-containing groups	5/69	253/19559	0.00199431	0.0268325	0.019466	CDK1/CDK4/PIK3R5/PKM/TERT	5
CC	GO:0000792	heterochromatin	3/69	78/19559	0.00264581	0.0307082	0.0222777	CBX8/CDKN2A/CENPA	3
CC	GO:0000781	chromosome, telomeric region	4/69	164/19559	0.00269734	0.0307082	0.0222777	CDK1/CHEK1/EZH2/TERT	4
CC	GO:0062023	collagen-containing extracellular matrix	6/69	427/19559	0.00393188	0.0415656	0.0301542	AGT/CCN1/MMP9/NTN4/P3H1/PKM	6
CC	GO:0034451	centriolar satellite	3/69	95/19559	0.00461307	0.0455156	0.0330199	G6PD/PIK3R5/TACC3	3
CC	GO:0000775	chromosome, centromeric region	4/69	196/19559	0.00508984	0.047081	0.0341555	AURKA/CENPA/HJURP/MAD2L1	4
CC	GO:0000780	condensed nuclear chromosome, centromeric region	2/69	32/19559	0.0056818	0.049465	0.035885	AURKA/CENPA	2
MF	GO:0004674	protein serine/threonine kinase activity	11/68	435/18352	5.31862e-07	0.000139348	0.000121488	ADCK5/AURKA/CDK1/CDK4/CHEK1/LIMK1/MAP2K6/MAST1/MYLK/PRKCH/SGK1	11
MF	GO:0035173	histone kinase activity	3/68	17/18352	3.18784e-05	0.00417607	0.00364085	AURKA/CDK1/CHEK1	3
MF	GO:0005520	insulin-like growth factor binding	3/68	29/18352	0.000165931	0.0132993	0.0115948	CCN1/IGFBP3/ITGB4	3
MF	GO:0030291	protein serine/threonine kinase inhibitor activity	3/68	31/18352	0.000203042	0.0132993	0.0115948	CDKN2A/CDKN2B/SFN	3
MF	GO:0004712	protein serine/threonine/tyrosine kinase activity	3/68	45/18352	0.000617647	0.0253764	0.022124	AURKA/MAP2K6/SGK1	3
MF	GO:0005536	glucose binding	2/68	11/18352	0.000728165	0.0253764	0.022124	G6PD/HK3	2
MF	GO:0016538	cyclin-dependent protein serine/threonine kinase regulator activity	3/68	50/18352	0.000841922	0.0253764	0.022124	CDK4/CDKN2A/CDKN2B	3
MF	GO:0004861	cyclin-dependent protein serine/threonine kinase inhibitor activity	2/68	12/18352	0.000871707	0.0253764	0.022124	CDKN2A/CDKN2B	2
MF	GO:0008353	RNA polymerase II CTD heptapeptide repeat kinase activity	2/68	12/18352	0.000871707	0.0253764	0.022124	CDK1/CDK4	2
MF	GO:0031994	insulin-like growth factor I binding	2/68	13/18352	0.00102774	0.0269267	0.0234756	IGFBP3/ITGB4	2
MF	GO:0019207	kinase regulator activity	5/68	216/18352	0.00123137	0.0293289	0.02557	CDK4/CDKN2A/CDKN2B/PIK3R5/SFN	5
MF	GO:0019838	growth factor binding	4/68	136/18352	0.00162804	0.0355455	0.0309899	CCN1/IGFBP3/ITGB4/KL	4
MF	GO:0004860	protein kinase inhibitor activity	3/68	65/18352	0.00180342	0.0363459	0.0316876	CDKN2A/CDKN2B/SFN	3
MF	GO:0019210	kinase inhibitor activity	3/68	69/18352	0.0021405	0.0373874	0.0325957	CDKN2A/CDKN2B/SFN	3
MF	GO:0048029	monosaccharide binding	3/68	69/18352	0.0021405	0.0373874	0.0325957	G6PD/HK3/P3H1	3

## Sheet: Table S5
Supplementary Table 5: Univariate Cox analysis of cellular senescence-related genes in TCGA Cohort
Gene_Symbol	HR	HR.95L	HR.95H	P value
IGFBP1	1.2382	1.13698	1.34843	9.09945e-07
HJURP	1.29573	1.15681	1.45134	7.55297e-06
FOXM1	1.26325	1.1367	1.40388	1.43055e-05
TACC3	1.38566	1.18969	1.61391	2.75947e-05
PKM	1.63953	1.2978	2.07123	3.38629e-05
CHEK1	1.34941	1.17083	1.55524	3.51292e-05
PTTG1	1.33215	1.16069	1.52893	4.50796e-05
TRIM28	1.60672	1.27788	2.02019	4.93557e-05
CDK1	1.27546	1.1318	1.43735	6.58657e-05
AURKA	1.27858	1.12722	1.45027	0.000131901
MAD2L1	1.28128	1.12665	1.45713	0.000158527
FXR1	1.56768	1.22674	2.00338	0.00032661
CENPA	1.22275	1.09546	1.36483	0.000336405
ING2	1.59893	1.23677	2.06713	0.000341369
TFDP1	1.37054	1.14936	1.6343	0.000447867
PSMB5	1.50746	1.18725	1.91402	0.00075485
TXN	1.32446	1.12378	1.56099	0.00080247
RUVBL2	1.57669	1.20723	2.05922	0.000830536
ITGB4	1.17471	1.06411	1.2968	0.00141503
MAGOHB	1.52064	1.17553	1.96706	0.00141622
ASPH	1.20991	1.07625	1.36016	0.00142136
PAK4	1.39763	1.13479	1.72135	0.00163514
IL1A	1.19449	1.06766	1.33639	0.00191574
ERRFI1	1.20695	1.06876	1.36302	0.00243176
CEBPB	1.34914	1.10942	1.64066	0.00269702
PRKCD	0.722604	0.583533	0.894819	0.00289242
CIP2A	1.22554	1.07024	1.40337	0.00326207
PSMD14	1.43295	1.12399	1.82683	0.00369269
SRSF1	1.695	1.18676	2.42088	0.00371429
MAP2K3	1.44438	1.1267	1.85162	0.00371584
SERPINE1	1.15766	1.04771	1.27914	0.00403671
SOD1	1.41916	1.11689	1.80324	0.00417571
BRCA1	1.24204	1.06977	1.44204	0.00443661
BLK	0.791831	0.672403	0.932472	0.00513985
SNAI1	1.20251	1.05278	1.37354	0.00656728
GATA4	1.28046	1.0708	1.53116	0.00673259
PRPF19	1.44876	1.10597	1.89782	0.0071213
CBX7	0.786208	0.659447	0.937335	0.00733218
KL	0.772845	0.639864	0.933462	0.00748009
MAP2K1	1.43756	1.09867	1.88099	0.00814477
LEO1	1.41612	1.09113	1.83791	0.00890717
PDIK1L	0.739952	0.589678	0.928523	0.00931563
PDCD10	1.32946	1.06723	1.65611	0.0110711
TERT	1.30273	1.06206	1.59793	0.011158
ID1	1.1376	1.02767	1.25929	0.0129092
USP1	1.31062	1.05693	1.62519	0.0137234
PEBP1	0.759281	0.609809	0.945391	0.0138155
IGFBP3	1.14076	1.02629	1.26799	0.0146511
ARPC1B	1.30792	1.05099	1.62767	0.016145
SENP2	1.32009	1.05001	1.65964	0.0174158
SFN	1.17747	1.0273	1.34959	0.0189324
NDRG1	1.17175	1.02565	1.33865	0.0196644
MCL1	1.33651	1.0469	1.70622	0.0199221
PML	1.26627	1.03579	1.54803	0.0212795
MCRS1	1.44488	1.05267	1.98323	0.0227486
NOTCH3	1.18428	1.02378	1.36994	0.0228305
SENP7	0.75309	0.58962	0.961881	0.0231321
WWP1	1.31049	1.03555	1.65842	0.0244044
KSR2	0.692453	0.502161	0.954855	0.0249779
CDKN1A	1.21729	1.02497	1.44571	0.0250249
ITPK1	1.31267	1.03307	1.66795	0.0260014
MAP4K1	0.842844	0.722259	0.983561	0.0299782
MDH1	1.39746	1.03272	1.891	0.0301106
SENP1	1.3099	1.02535	1.67341	0.0307483
MYC	1.15012	1.01016	1.30946	0.0346239
HMGB1	1.35781	1.01688	1.81304	0.0381338
WT1	1.1893	1.00885	1.40204	0.0389314
CSNK2A1	1.28756	1.01249	1.63736	0.0392872
RSL1D1	1.31135	1.01307	1.69747	0.0395345
MAPK12	1.19721	1.00857	1.42115	0.0396409
SP1	1.32969	1.00947	1.75149	0.0426583
BAG3	1.23649	1.00175	1.52623	0.0481227
CDK2AP1	1.27933	1.00199	1.63345	0.0481677
CAV1	1.10856	1.00005	1.22885	0.0498984
HSPA5	1.27068	0.999854	1.61487	0.0501398
SIX1	0.905381	0.818703	1.00124	0.0528781
LGALS3	1.18861	0.997835	1.41587	0.0529063
MAP3K7	1.33039	0.995691	1.7776	0.0535131
MAP2K2	1.34828	0.994518	1.82787	0.0542841
CDK6	1.14056	0.99679	1.30507	0.0557237
ITPKB	0.836415	0.694854	1.00682	0.0590031
YAP1	1.19488	0.992299	1.43881	0.0603261
E2F1	1.1249	0.994774	1.27205	0.0605964
RAD21	1.21225	0.99054	1.48358	0.0617998
MARCHF5	1.31484	0.984323	1.75632	0.0638832
VENTX	0.818686	0.658124	1.01842	0.0724777
DEK	1.20233	0.98168	1.47259	0.0748754
ALOX15B	0.934171	0.866511	1.00711	0.0758716
SRC	1.20175	0.975408	1.48062	0.0843282
P3H1	1.21956	0.971934	1.53027	0.0865052
TOP1	1.20176	0.972258	1.48543	0.0891765
UBTD1	0.871834	0.743962	1.02168	0.0901013
HRAS	1.22188	0.967531	1.54309	0.0924181
G6PD	1.09435	0.984789	1.2161	0.0938983
SPIN1	1.26265	0.960471	1.65989	0.0947249
EWSR1	1.31145	0.95344	1.80389	0.0955447
TNFSF13	0.869872	0.736606	1.02725	0.100362
DLX2	1.30462	0.947864	1.79566	0.102794
TGFB1I1	1.1629	0.969747	1.39452	0.103425
TMSB4X	0.859768	0.716395	1.03184	0.104531
BHLHE40	1.13805	0.973162	1.33088	0.10538
IRF7	1.14899	0.971034	1.35956	0.105747
PDZD2	0.893488	0.777816	1.02636	0.111361
YPEL3	0.857731	0.709716	1.03662	0.112314
HDAC1	1.2477	0.949312	1.63987	0.112524
VEGFA	1.11305	0.974335	1.27151	0.11477
DHX9	1.23269	0.948141	1.60263	0.118222
EPHA3	0.894241	0.777201	1.02891	0.118333
TLR3	1.13157	0.968225	1.32247	0.120185
CXCL8	1.06998	0.982284	1.1655	0.12108
ETS2	1.14706	0.963578	1.36548	0.122886
CDKN2A	1.0617	0.983672	1.14592	0.124229
PNPT1	1.18446	0.952809	1.47244	0.127356
SIRT6	1.2373	0.939804	1.62897	0.129138
SUPT5H	1.19878	0.94616	1.51886	0.133199
EZH2	1.11481	0.965969	1.2866	0.137163
PIK3R5	0.88103	0.745388	1.04136	0.137573
FASTK	1.18069	0.945858	1.47381	0.142104
NOX4	1.13819	0.956969	1.35373	0.143504
RBX1	1.20761	0.935555	1.55879	0.147485
SMARCB1	1.20275	0.92995	1.55558	0.15954
PRKCH	0.847075	0.670243	1.07056	0.164758
TNFSF15	0.914774	0.806176	1.038	0.167121
AXL	1.10242	0.958667	1.26772	0.17137
IGFBP5	1.07155	0.970521	1.18309	0.171399
CAVIN1	1.10709	0.95681	1.28096	0.171691
SOX2	0.953822	0.890995	1.02108	0.17386
BMI1	1.1704	0.932193	1.46947	0.175354
CCND1	1.09344	0.960236	1.24513	0.177727
CDKN1C	1.10573	0.954691	1.28066	0.179856
SOCS1	0.90719	0.783297	1.05068	0.193567
IGFBP6	1.06641	0.9675	1.17543	0.195428
HK3	0.929974	0.8308	1.04099	0.20702
LIMK1	1.12069	0.938258	1.33859	0.208778
FBXO31	0.83514	0.630133	1.10684	0.209988
MMP9	1.05749	0.968704	1.15442	0.211542
ACLY	1.13715	0.928237	1.39307	0.214627
HDAC4	1.16225	0.914853	1.47656	0.218232
CSNK1A1	1.14192	0.922031	1.41425	0.223948
PRMT6	1.10234	0.941063	1.29125	0.227326
PIM1	1.11926	0.930027	1.34699	0.233147
RPS6KA6	1.10013	0.9353	1.294	0.249205
PIAS4	1.17719	0.890429	1.5563	0.252114
LIMA1	1.12338	0.919641	1.37225	0.254506
TPR	1.13461	0.911311	1.41263	0.258723
SIK1	1.06108	0.956697	1.17686	0.2618
LATS1	1.15714	0.896128	1.49417	0.263117
NEK6	1.13686	0.905923	1.42666	0.26823
NEK4	1.15648	0.893642	1.49661	0.269099
WNT16	0.897746	0.741179	1.08739	0.269957
KDM5B	1.12589	0.911664	1.39046	0.270841
RNASEL	1.13272	0.898356	1.42822	0.292031
IRF3	1.15668	0.88024	1.51992	0.296241
FOS	0.948825	0.858571	1.04857	0.302988
ABI3	0.915558	0.773814	1.08327	0.303952
TERC	0.743142	0.421928	1.3089	0.303992
MAGOH	1.15019	0.876087	1.51004	0.313712
FOXO3	1.10966	0.905273	1.36018	0.316442
POT1	1.12253	0.895136	1.40769	0.316934
CTNNAL1	1.09828	0.910746	1.32444	0.326434
RUNX1	0.910285	0.750364	1.10429	0.340296
KCNJ12	1.07837	0.923069	1.25981	0.341602
MECP2	0.876588	0.668071	1.15019	0.341921
MAP2K7	1.14052	0.868131	1.49838	0.344999
KDM4A	0.887859	0.692254	1.13874	0.348882
TERF2	1.15489	0.844786	1.57883	0.366698
CDK4	1.07953	0.912706	1.27684	0.371608
SLC13A3	0.936992	0.810217	1.0836	0.380253
NANOG	1.94975	0.437753	8.68421	0.380993
TBX2	0.935165	0.80487	1.08655	0.38123
NINJ1	0.915887	0.747867	1.12166	0.395496
RBP2	0.925474	0.773777	1.10691	0.396479
MOB3A	1.1049	0.876508	1.3928	0.39849
ETS1	1.07006	0.913959	1.25283	0.399955
NEK1	1.10735	0.872961	1.40467	0.400733
PPM1B	1.13326	0.838786	1.53112	0.415149
CDKN1B	1.11131	0.860423	1.43536	0.418838
MAPKAPK5	1.14582	0.819173	1.60272	0.426601
AKT1	1.1144	0.852088	1.45746	0.428938
OTX2	0.877842	0.635192	1.21319	0.42995
PPM1D	0.892902	0.673262	1.18419	0.431655
SYK	0.930656	0.777821	1.11352	0.432356
GKN1	0.884541	0.651004	1.20186	0.432804
CDKN2AIP	1.11827	0.84168	1.48576	0.440661
DGCR8	1.1101	0.850609	1.44876	0.441954
MATK	0.929798	0.771954	1.11992	0.443185
MAP2K6	1.06038	0.910838	1.23447	0.44972
POU5F1	1.04773	0.926584	1.18471	0.457064
SOX5	0.902772	0.684198	1.19117	0.469586
DUSP3	0.909333	0.701898	1.17807	0.471863
DPY30	1.09427	0.854056	1.40205	0.476212
CDK18	0.941583	0.79589	1.11395	0.482795
IRF5	0.944428	0.803389	1.11023	0.488404
ADCK5	0.941351	0.792644	1.11796	0.490862
SPOP	0.895909	0.65413	1.22705	0.49339
NR2E1	1.10727	0.825245	1.48569	0.496896
GLB1	1.0843	0.848573	1.38552	0.517551
AGT	1.02541	0.950317	1.10644	0.517806
BRAF	0.925462	0.72962	1.17387	0.523126
WRN	1.07927	0.849957	1.37045	0.531342
ZNF148	1.08231	0.837581	1.39855	0.54531
DHCR24	0.952211	0.812477	1.11598	0.54533
MYLK	0.958587	0.834013	1.10177	0.551531
ITSN2	0.931713	0.738085	1.17614	0.5518
SIRT1	0.934607	0.743429	1.17495	0.56246
ZMAT3	0.941119	0.765959	1.15633	0.563568
EHF	0.965944	0.858682	1.0866	0.563971
MAPK14	1.08209	0.826572	1.4166	0.565921
RAF1	1.10077	0.79263	1.52871	0.566638
BRD7	1.09538	0.800828	1.49827	0.568625
MXD4	0.932491	0.733216	1.18592	0.568803
CBX8	0.926873	0.713771	1.2036	0.568878
CDKN2B	0.965977	0.857086	1.0887	0.570543
RB1	0.93911	0.753013	1.1712	0.577167
SGK1	0.958845	0.826616	1.11222	0.578829
DUSP16	1.05834	0.864788	1.29521	0.582164
ATM	0.940691	0.756422	1.16985	0.582552
SLC16A7	1.03457	0.907523	1.1794	0.611177
GNG11	1.03266	0.912178	1.16904	0.61167
SORBS2	0.970499	0.862893	1.09152	0.617489
NUAK1	1.03871	0.894703	1.20589	0.617957
AR	0.961781	0.824104	1.12246	0.621032
PEX19	1.06508	0.828921	1.36852	0.622038
PMVK	1.05335	0.85598	1.29624	0.623427
CCN1	1.02841	0.916719	1.15371	0.632965
BTG3	1.04427	0.86894	1.25497	0.644152
ING1	1.06497	0.815024	1.39156	0.644638
NFE2L2	1.06043	0.82497	1.36311	0.646922
AKR1B1	1.02859	0.91107	1.16128	0.648792
MORF4	0.870494	0.476728	1.5895	0.651653
SMG1	1.04557	0.860656	1.27021	0.653599
STAT5B	0.941276	0.720367	1.22993	0.657434
NADK	1.0571	0.817984	1.36612	0.671265
CPEB1	0.929404	0.653325	1.32215	0.68393
SREBF1	1.0364	0.871882	1.23197	0.68516
STK40	0.956524	0.765183	1.19571	0.696292
ID4	0.979205	0.880791	1.08862	0.697389
HEPACAM	0.608844	0.0455477	8.13851	0.707597
DDB2	1.04401	0.824344	1.32222	0.720833
STK32C	1.03523	0.849538	1.2615	0.73141
BCL6	0.965648	0.787404	1.18424	0.737064
ATF7IP	1.03975	0.821909	1.31532	0.745236
PDPK1	0.961333	0.757323	1.2203	0.745917
XAF1	1.02335	0.889185	1.17776	0.747507
TYK2	0.961973	0.758374	1.22023	0.749333
SELENOH	1.04024	0.80802	1.3392	0.759543
HIVEP1	0.967707	0.784069	1.19435	0.759801
MAGEA2	0.838493	0.240665	2.92137	0.782091
SIN3B	0.969216	0.774619	1.2127	0.78451
TP63	0.986006	0.89056	1.09168	0.786169
BLVRA	1.02727	0.845109	1.2487	0.787023
IFNG	1.01833	0.88624	1.17011	0.79774
GRK6	1.0361	0.788293	1.36181	0.799272
PROX1	1.01702	0.892151	1.15937	0.800647
PCGF2	1.02366	0.851841	1.23013	0.803039
ZFP36	1.01466	0.90153	1.14198	0.809336
CXCL1	1.00859	0.929009	1.09499	0.838353
MAST1	1.02225	0.827287	1.26316	0.838494
HSPB2	0.975331	0.75306	1.26321	0.849865
CKB	0.990622	0.897863	1.09296	0.85101
MAP3K6	0.983197	0.81825	1.1814	0.85648
TFAP4	0.979843	0.755812	1.27028	0.877817
ENDOG	1.01777	0.807221	1.28323	0.881608
NTN4	1.0086	0.888577	1.14484	0.894609
TRPM8	0.993763	0.896	1.10219	0.905745
WNT2	0.9927	0.873005	1.12881	0.911013
MVK	0.985705	0.763619	1.27238	0.911982
SMURF2	0.991786	0.828466	1.1873	0.928414
SMARCA4	1.00704	0.857101	1.1832	0.932073
PBRM1	0.99088	0.791548	1.24041	0.936279
MORC3	0.992759	0.76971	1.28045	0.955366
PLA2R1	0.994104	0.795799	1.24182	0.958455
TXNIP	1.00242	0.876644	1.14623	0.971861
ASF1A	1.00354	0.788467	1.27728	0.977082
TP53	0.997565	0.842286	1.18147	0.977472
AAK1	1.00257	0.790574	1.27141	0.98312
PIK3C2A	1.00245	0.790983	1.27046	0.98384
PATZ1	1.00181	0.794781	1.26278	0.987758

## Sheet: Table S6
Supplementary Table 6: DEGs between high- and low- risk group in TCGA cohort
Gene_Symbol	logFC	P value	FDR
LIN28A	5.80331	0.00206865	0.00408363
AFP	5.24704	0.0129757	0.0214304
HOXD13	4.23477	8.41e-12	6.93e-11
CGB5	4.22522	0.00599843	0.0106839
NTSR1	4.15789	3.58e-06	1.2e-05
CASP14	3.43831	3.41e-06	1.15e-05
S100A7	3.34435	1.63e-08	7.94e-08
SBSN	2.94263	3.55e-19	7.8e-18
ABCC2	2.92822	0.000114476	0.000291495
CRABP1	2.9268	0.000337904	0.000785282
IGFL1	2.926	0.0227664	0.0355275
LNCAROD	2.85359	6.06e-09	3.18e-08
COL2A1	2.84647	0.00658191	0.0116082
RHCG	2.8313	7.32e-06	2.32e-05
CYP4F3	2.76148	0.00404924	0.00748004
HMGA2	2.70911	3.1e-11	2.32e-10
POPDC3	2.70365	6.28e-11	4.46e-10
KRT14	2.69644	0.0157833	0.0255576
REG4	2.67215	0.00184775	0.00368804
IGF2BP1	2.67076	4.57e-12	3.91e-11
ITGB1-DT	2.61304	1.96e-20	5.04e-19
SPRR2A	2.60678	0.00108417	0.00226742
IGFBP1	2.57511	1.04e-05	3.2e-05
PI3	2.5433	3.1e-05	8.74e-05
MAGEC1	2.54291	1.65e-05	4.91e-05
L1CAM	2.48546	5.95e-05	0.000159362
LINC00973	2.45397	1.79e-08	8.65e-08
SERPINB5	2.45069	3.95e-11	2.91e-10
A2ML1	2.41236	0.010112	0.0171527
LINC00942	2.39164	8.61e-05	0.000224632
S100A8	2.37388	1.84e-06	6.5e-06
RSPO3	2.36046	0.00769067	0.0133755
AKR1B10	2.33986	3.69e-05	0.000102774
SPRR2F	2.33867	0.00336027	0.00633418
HOXA9	2.32911	0.00150879	0.00307143
LINC00941	2.3068	4.79e-14	5.42e-13
ST8SIA6-AS1	2.2549	0.00654768	0.0115546
MAGEA1	2.23873	1.85e-07	7.66e-07
GAL	2.23288	2.53e-15	3.44e-14
AC003092.1	2.22922	2.63e-08	1.24e-07
CDK5R2	2.20241	6.98e-13	6.73e-12
FAM133A	2.20004	0.00535556	0.00963525
AC079949.1	2.19884	7.68e-06	2.43e-05
LINC00460	2.19687	2.04e-05	5.95e-05
FBN2	2.17653	0.000700596	0.00152711
CTSV	2.16875	5.35e-41	5.91e-39
AL355916.1	2.16869	2.34e-06	8.1e-06
AC012213.4	2.16379	6.61e-13	6.4e-12
TREML3P	2.15812	1.01e-09	5.95e-09
SHOX2	2.14809	6.27e-16	9.17e-15
NFE4	2.13907	4.38e-08	1.99e-07
GNG4	2.12159	2.32e-18	4.57e-17
KRT16	2.11304	2.82e-11	2.13e-10
PRSS3	2.10413	6.6e-09	3.44e-08
NKAIN1	2.09535	2.48e-13	2.54e-12
MGAT5B	2.08644	4.53e-08	2.06e-07
MYBL2	2.07809	4.38e-53	1.66e-50
NR0B1	2.07171	4.39e-05	0.00012058
KIF1A	2.06937	0.00168488	0.00339917
S100A2	2.06711	8.77e-07	3.27e-06
KLK6	2.04651	5.93e-10	3.64e-09
TPX2	2.03701	1.98e-58	4.41e-55
NDP	2.02119	0.0184081	0.0293593
FOXM1	2.01377	3.91e-55	2.25e-52
HOXD10	2.01203	1.17e-06	4.27e-06
AC005291.2	2.0061	0.0102678	0.0173954
FOSL1	1.99464	1.57e-16	2.45e-15
AL161431.1	1.992	0.0230201	0.0358793
LINC01629	1.99121	0.00034979	0.000809945
SCG3	1.98703	0.0145221	0.0236964
LINC01559	1.97386	0.00029698	0.000697457
UCN2	1.9727	3.88e-16	5.79e-15
TAGLN3	1.97218	0.00160153	0.00324572
HJURP	1.97147	6.7e-59	1.7e-55
KHDC1L	1.96895	6.64e-06	2.12e-05
UCA1	1.96486	0.00029227	0.000687395
KCNF1	1.96444	2e-05	5.85e-05
RAB3B	1.95889	4.26e-21	1.2e-19
LYPD3	1.95782	8.85e-17	1.43e-15
CNTNAP2	1.95743	0.0106137	0.0179116
LAMA1	1.95497	0.000158217	0.000391997
CENPA	1.94514	5.09e-55	2.74e-52
ANLN	1.94021	1.8e-53	7.46e-51
GJB3	1.9392	1.5e-12	1.38e-11
IL1A	1.93741	1.62e-07	6.78e-07
SELENOOLP	1.92789	5.11e-06	1.66e-05
DEPDC1	1.92655	1.11e-52	4.13e-50
DLGAP5	1.92641	1.06e-57	1.89e-54
MAGEA3	1.92042	5.63e-09	2.97e-08
AP005262.1	1.91805	4.67e-07	1.83e-06
CYCSP6	1.91748	1.17e-11	9.36e-11
NCAPG	1.91722	1.03e-56	1.08e-53
LBP	1.90297	0.000168249	0.000414374
AC007686.1	1.9013	0.00241245	0.00469516
AC245041.1	1.89447	0.00129216	0.00266454
PIMREG	1.89274	6.74e-51	1.9e-48
NXPH4	1.89254	7.15e-09	3.7e-08
UBE2C	1.89227	4.33e-48	8.2e-46
KIF4A	1.89077	5.67e-56	3.88e-53
BIRC5	1.89048	1.28e-57	2.07e-54
MIR924HG	1.89031	5.87e-25	2.46e-23
RRM2	1.8885	1.11e-60	4.92e-57
MELTF	1.88457	3.61e-24	1.39e-22
AL139023.1	1.88395	4.14e-07	1.63e-06
HOXA1	1.88128	7.42e-10	4.48e-09
AC099850.3	1.87947	3.04e-55	1.87e-52
LINC01116	1.87648	4.36e-11	3.18e-10
CDC20	1.86936	2.3e-56	1.86e-53
AC079949.2	1.86323	9.93e-07	3.67e-06
IGF2BP3	1.86184	1.68e-22	5.57e-21
C1QL1	1.86057	3.1e-14	3.6e-13
TTK	1.85889	4.74e-52	1.53e-49
CCNA2	1.85846	1.49e-59	4.43e-56
E2F7	1.85816	7.2e-38	6.68e-36
RGS20	1.85569	1.04e-13	1.13e-12
KIF18B	1.85141	4.88e-50	1.17e-47
CDKN3	1.85019	1.37e-54	6.58e-52
EXO1	1.8467	1.27e-54	6.26e-52
KIF2C	1.83604	8.02e-55	4.08e-52
PRR11	1.8347	1.48e-55	9.39e-53
MAGEA6	1.83468	5.37e-09	2.84e-08
ADGRF4	1.83409	4.42e-20	1.09e-18
AC011298.1	1.83186	4.67e-06	1.53e-05
CDCA5	1.83168	2.17e-57	2.97e-54
APCDD1L	1.83013	3.16e-17	5.37e-16
KIF23	1.82314	1.1e-60	4.92e-57
MCM10	1.80993	9.31e-49	1.88e-46
EREG	1.80733	5.21e-07	2.02e-06
F2	1.80685	2.67e-05	7.64e-05
LINC02253	1.80552	0.000227475	0.000546553
SKA1	1.79545	5e-51	1.44e-48
FOXD1	1.79342	4.71e-06	1.55e-05
MELK	1.79132	2.85e-50	7.05e-48
CKAP2L	1.79127	2.12e-56	1.8e-53
ESPL1	1.78996	4.4e-49	9.11e-47
CCNB2	1.78991	5.67e-64	1.01e-59
KRT6A	1.78854	1.61e-10	1.07e-09
BUB1B	1.78308	1.3e-56	1.28e-53
CDC45	1.78043	2.56e-56	1.98e-53
CLGN	1.78019	1.34e-07	5.68e-07
NCAPH	1.7742	4.57e-55	2.54e-52
NEIL3	1.77172	8.53e-41	9.26e-39
SERPINB4	1.7708	6.84e-07	2.6e-06
SLC2A1	1.76625	3.39e-42	4.05e-40
GNLY	1.76421	0.00436567	0.00800807
NDC80	1.76107	3.96e-52	1.33e-49
INA	1.75804	1.4e-06	5.02e-06
CDC6	1.75781	9.71e-56	6.4e-53
FAM72B	1.75483	1.11e-47	2.01e-45
HOXB9	1.7528	1.48e-08	7.26e-08
PBK	1.75233	6.73e-42	7.83e-40
DEPDC1B	1.75025	2.32e-50	5.83e-48
TROAP	1.74643	1.76e-48	3.41e-46
NEK2	1.74536	1.44e-51	4.27e-49
BUB1	1.74365	1.94e-56	1.73e-53
FSD1	1.73741	3e-10	1.94e-09
PLK1	1.73465	1.46e-57	2.16e-54
MAD2L1	1.73087	3.98e-56	2.95e-53
NMRAL2P	1.72952	0.000425099	0.000967091
GTSE1	1.72847	1.71e-56	1.6e-53
MKI67	1.72517	4.46e-46	7.21e-44
SPC25	1.72143	3.16e-60	1.13e-56
MLXP1	1.71792	1.72e-06	6.08e-06
SGO1	1.7089	6.52e-54	2.9e-51
MAGEA12	1.70812	0.000173504	0.000426372
MIR31HG	1.70792	7.37e-10	4.45e-09
CEP55	1.70785	2.35e-53	9.11e-51
KIFC1	1.70754	5.81e-54	2.65e-51
AC089983.1	1.70228	2.16e-12	1.94e-11
MYEOV	1.7001	1.47e-09	8.42e-09
SKA3	1.6978	1.88e-54	8.81e-52
NECAB2	1.69777	1.16e-08	5.8e-08
TOP2A	1.6966	1.14e-49	2.54e-47
IL36RN	1.69124	7.06e-09	3.66e-08
PRC1	1.68976	1.38e-61	1.23e-57
STEAP1B	1.68966	4.02e-11	2.95e-10
AL356234.2	1.68924	2.76e-05	7.86e-05
OIP5	1.68839	9.43e-51	2.53e-48
CIDEC	1.6882	2.51e-05	7.21e-05
ORC1	1.68586	2.27e-52	8.07e-50
RAD54L	1.68476	1.53e-50	3.95e-48
ARHGAP11A	1.68421	1.91e-53	7.72e-51
LINC02323	1.683	4.28e-13	4.29e-12
FGF12	1.68241	0.0107085	0.0180596
TICRR	1.68175	1.22e-48	2.42e-46
COCH	1.68133	1.37e-14	1.67e-13
APOBEC1	1.67641	3.1e-08	1.45e-07
PPP2R2C	1.67526	4.96e-06	1.62e-05
CLSPN	1.67517	7.59e-43	9.51e-41
STC2	1.67393	3.7e-18	7.1e-17
CASC19	1.67285	0.00144194	0.00294543
AURKB	1.66759	1.76e-48	3.41e-46
ARNTL2	1.66532	1.84e-23	6.55e-22
CCNB1	1.6653	5.29e-57	6.27e-54
GDA	1.66086	0.00996221	0.0169227
CDC25C	1.65678	3.57e-52	1.22e-49
MYOSLID	1.65524	4.81e-07	1.88e-06
FAM83F	1.65297	1.36e-06	4.88e-06
LINC00648	1.64912	0.000298301	0.000700469
HMMR	1.64834	2.13e-49	4.57e-47
CDCA8	1.64737	6.38e-57	7.1e-54
TMEM171	1.64401	1.96e-17	3.43e-16
KIF14	1.64321	9.37e-46	1.48e-43
SPOCK1	1.6415	3.73e-13	3.76e-12
CAMK2N2	1.64073	9.76e-18	1.77e-16
AUNIP	1.63702	1.2e-47	2.16e-45
TESMIN	1.63612	1.48e-22	4.93e-21
SERPINB3	1.63382	0.00248004	0.00481249
GCLC	1.63372	6.94e-14	7.68e-13
RAD51AP1	1.62943	9.52e-51	2.53e-48
STC1	1.62792	1.18e-19	2.74e-18
NPTX2	1.62244	6.5e-06	2.08e-05
HOXB8	1.6222	0.000474535	0.00106809
NUF2	1.62215	4.46e-46	7.21e-44
HBQ1	1.6207	0.000305282	0.000714505
GABRA3	1.61825	3.26e-07	1.31e-06
CDCA2	1.61665	5.53e-48	1.03e-45
LAMC2	1.61521	6.26e-15	8e-14
CIP2A	1.60812	6.37e-50	1.49e-47
CDCA3	1.6079	8.43e-51	2.31e-48
SLC16A1	1.60646	1.27e-18	2.62e-17
AP003555.1	1.6005	0.00217624	0.00427422
AKR1C7P	1.59931	2.61e-06	8.98e-06
AL033397.2	1.59745	5.84e-07	2.26e-06
IL1R2	1.59579	2.75e-15	3.71e-14
KRTAP3-1	1.59433	0.000109471	0.000279912
UHRF1	1.59148	4.56e-49	9.34e-47
TRIP13	1.58688	3.83e-43	4.87e-41
MMP12	1.58669	1.62e-19	3.71e-18
DLX6	1.58664	0.00160069	0.00324438
RHOV	1.58457	7.41e-16	1.07e-14
AKR1B15	1.58444	3.8e-06	1.27e-05
GAP43	1.5819	1.06e-08	5.3e-08
KIF15	1.58177	6.16e-48	1.13e-45
AKAP12	1.58162	0.0256959	0.039606
KIF20A	1.57938	7.1e-54	3.09e-51
LY6G6C	1.57653	0.000893144	0.00190308
SPRR2D	1.5756	0.00781105	0.0135689
DEFB4A	1.57382	0.0122064	0.020282
MAGEA10	1.57018	2.2e-05	6.38e-05
MAGEC2	1.56943	6.32e-07	2.42e-06
SOST	1.56739	1.55e-05	4.63e-05
GINS2	1.56464	1.79e-48	3.43e-46
TUBAL3	1.56291	2.63e-05	7.54e-05
KIF11	1.56063	1.36e-51	4.1e-49
CDC25A	1.55944	5.1e-48	9.55e-46
CDK1	1.55567	1.57e-52	5.69e-50
MTFR2	1.55396	9.07e-52	2.88e-49
NUSAP1	1.54956	3.47e-58	6.86e-55
DDIAS	1.54816	1.66e-45	2.53e-43
CDT1	1.54534	7.83e-51	2.18e-48
RAD51	1.54531	3.85e-57	4.9e-54
ELFN1-AS1	1.54067	1.21e-07	5.17e-07
PKMYT1	1.53461	1.02e-49	2.3e-47
CCNE1	1.53456	1.14e-38	1.1e-36
CENPE	1.53182	2.43e-45	3.6e-43
CENPW	1.52919	2.43e-51	7.1e-49
DIAPH3	1.52406	5.6e-50	1.33e-47
AP000251.1	1.52357	3.73e-12	3.24e-11
AC112777.1	1.52288	2.8e-37	2.51e-35
H19	1.52163	0.0199466	0.0315839
SPAG5	1.5173	9.22e-47	1.56e-44
CENPF	1.5147	4.13e-39	4.13e-37
ZNF695	1.51396	4.52e-17	7.52e-16
RDM1	1.51286	1.18e-32	8.55e-31
IL20RB	1.50617	1.16e-09	6.82e-09
AC239859.5	1.50572	2.24e-09	1.25e-08
CDH2	1.50314	3.41e-05	9.56e-05
AL049555.1	1.50188	3e-06	1.02e-05
SPC24	1.50147	2.27e-53	8.96e-51
ELOVL4	1.5001	1.35e-06	4.85e-06
TK1	1.49976	3.01e-52	1.05e-49
IFNWP19	1.49813	1.65e-09	9.41e-09
AL645608.3	1.4941	0.0251194	0.0387982
KLK1	1.49352	0.00111545	0.00232854
ERCC6L	1.49316	2.05e-44	2.85e-42
ASPM	1.48972	1.93e-43	2.52e-41
TRPM8	1.48744	2.39e-05	6.89e-05
LINC02315	1.48534	3.47e-06	1.17e-05
AURKA	1.48501	5.12e-45	7.29e-43
FAM111B	1.48434	2.24e-42	2.69e-40
KNL1	1.48282	3.34e-50	8.14e-48
S100A9	1.48267	1.1e-05	3.38e-05
LINC00337	1.4815	2.93e-23	1.03e-21
MMP10	1.47717	0.00293689	0.00560434
GINS4	1.47538	4.26e-39	4.24e-37
ANXA13	1.47152	0.00645214	0.0114041
SP8	1.47091	5.73e-06	1.85e-05
MCM2	1.4706	1.41e-47	2.52e-45
KRT75	1.46956	0.000737032	0.00159833
GLDC	1.46951	0.000146826	0.000366171
AC009275.1	1.46912	9.09e-10	5.39e-09
CSAG1	1.46897	1.96e-06	6.87e-06
BCL2L10	1.4681	5.71e-10	3.52e-09
PCLAF	1.46737	2.04e-49	4.47e-47
CHEK1	1.46719	2.07e-49	4.5e-47
SHCBP1	1.46708	1.83e-50	4.64e-48
CXCL5	1.46663	0.00500826	0.00907091
TUBB2B	1.46528	0.000538479	0.00120064
RACGAP1	1.46499	6.18e-55	3.23e-52
FAM83D	1.46324	3.48e-43	4.46e-41
PKP2	1.46167	1.68e-12	1.53e-11
LINC02802	1.45859	2.07e-16	3.21e-15
AP003119.3	1.45423	2.99e-15	4e-14
GGH	1.45212	1.99e-26	9.74e-25
DLL3	1.45022	0.000390027	0.000894274
CDKN2A	1.4492	0.000390715	0.000895621
COL7A1	1.44853	1.17e-12	1.09e-11
DEFB1	1.44735	0.00243066	0.00472806
CENPU	1.44688	2.63e-49	5.58e-47
UBE2S	1.4462	7.4e-44	9.98e-42
GINS1	1.44425	7.79e-44	1.04e-41
OGDHL	1.4412	6.78e-05	0.000179841
ASF1B	1.43918	4.52e-56	3.22e-53
POLQ	1.43848	2.36e-41	2.67e-39
SLC25A21	1.43757	7.48e-08	3.29e-07
TMPRSS11E	1.4368	2.95e-08	1.38e-07
SERPINB7	1.43535	8.91e-06	2.78e-05
S100A12	1.43113	0.00735734	0.0128538
AC005336.1	1.43075	0.00176703	0.00354761
HMGA1	1.42955	6.9e-37	6.14e-35
CENPI	1.42948	6.41e-46	1.02e-43
ZIC2	1.42944	7.53e-10	4.54e-09
B4GALNT1	1.42917	1.05e-07	4.51e-07
HTR1D	1.42917	7.69e-15	9.72e-14
DSCC1	1.42623	4.29e-45	6.17e-43
GJB5	1.4252	0.000161344	0.00039903
KPNA2	1.42447	3.55e-55	2.11e-52
AC005077.4	1.4227	9.6e-17	1.54e-15
PLOD2	1.4189	9.77e-29	5.84e-27
GPR87	1.41841	1.69e-10	1.12e-09
UBE2SP1	1.41729	4.84e-25	2.06e-23
CDA	1.41635	4.84e-06	1.59e-05
SCML2	1.41588	1.38e-07	5.86e-07
APOBEC3B	1.41534	4.94e-16	7.26e-15
ESCO2	1.41069	2.57e-44	3.55e-42
AVPR1A	1.41067	0.00115006	0.00239424
ZWINT	1.4103	4.74e-52	1.53e-49
DKK1	1.40861	2e-05	5.85e-05
ANXA8	1.4086	0.000249111	0.00059413
RPL39L	1.40852	1.98e-27	1.07e-25
KRT17	1.4071	0.000377171	0.00086703
PADI3	1.40614	1.55e-07	6.5e-07
HAPLN1	1.40504	0.00842833	0.0145169
LINC01843	1.40199	1.41e-08	6.95e-08
ARL14	1.4013	8.97e-09	4.56e-08
ECT2	1.39449	2.7e-45	3.97e-43
SLCO4A1-AS1	1.39034	0.000636449	0.0013991
IQGAP3	1.3902	1.07e-40	1.15e-38
COL22A1	1.38957	0.000217881	0.000525988
FANCI	1.38767	1.71e-53	7.24e-51
PLK4	1.38683	1.87e-47	3.26e-45
LINC02577	1.38377	4.97e-15	6.47e-14
PNCK	1.38144	2.82e-06	9.63e-06
AC018629.1	1.37888	0.00061886	0.00136397
C15orf48	1.37223	6.68e-19	1.42e-17
DTL	1.37102	2.7e-47	4.67e-45
LASTR	1.36932	3.37e-14	3.9e-13
PARPBP	1.36914	3.49e-41	3.91e-39
SV2A	1.36565	4.78e-08	2.16e-07
TNS4	1.36334	8.02e-07	3.01e-06
E2F8	1.36159	7.27e-43	9.18e-41
LINC01214	1.35967	7.84e-10	4.71e-09
UBE2T	1.35923	1.09e-45	1.69e-43
TINAG	1.35861	0.0111913	0.0187776
TNNT1	1.35856	7.03e-12	5.85e-11
PSMD10P2	1.35598	5.39e-15	6.96e-14
GJB2	1.35566	1.74e-14	2.09e-13
WDR62	1.35344	9.6e-34	7.33e-32
EME1	1.34962	6.34e-42	7.43e-40
FGFBP1	1.34783	2.06e-05	6.01e-05
TXNRD1	1.34776	2.21e-15	3.03e-14
KIF18A	1.34761	1.12e-46	1.89e-44
FLNC	1.34676	0.000327261	0.000762239
SGO2	1.34614	1.74e-47	3.07e-45
PRAME	1.34532	6.29e-07	2.41e-06
TYMS	1.34462	1.25e-46	2.08e-44
NUDT11	1.34265	0.00771903	0.0134209
GPR19	1.34103	2.38e-27	1.28e-25
MND1	1.33937	1.99e-42	2.42e-40
FAM83B	1.33916	5.37e-06	1.74e-05
PLAU	1.3364	4.62e-16	6.81e-15
EGLN3	1.33634	4.73e-19	1.02e-17
HSPA6	1.33598	7.32e-08	3.22e-07
LINC01564	1.33533	2.82e-11	2.12e-10
KYNU	1.33389	1.16e-05	3.54e-05
KIAA0319	1.33383	0.00083739	0.00179452
HROB	1.33372	2.42e-41	2.72e-39
IL11	1.33251	2.23e-13	2.32e-12
MCM4	1.33127	1.5e-44	2.12e-42
ERVMER34-1	1.32608	9.83e-08	4.25e-07
CCL26	1.32359	6.34e-19	1.35e-17
MAT1A	1.32325	0.0017464	0.00350868
PMAIP1	1.32282	5.14e-24	1.95e-22
LINC02561	1.32142	0.00193277	0.00384181
HOXA10	1.3198	2.01e-06	7.05e-06
CRYBG2	1.31976	5.81e-13	5.69e-12
CXCL11	1.31897	4.93e-07	1.92e-06
GAL3ST2	1.3174	3.46e-05	9.69e-05
STIL	1.31735	8.18e-50	1.87e-47
CENPK	1.31623	9.84e-44	1.31e-41
ORC6	1.31408	2.98e-43	3.85e-41
CSAG3	1.3127	4.01e-08	1.84e-07
RFC4	1.31218	2.05e-45	3.07e-43
CCL7	1.31144	5.58e-14	6.26e-13
SLC7A5	1.3092	3.06e-20	7.65e-19
LOXL2	1.30915	8.52e-20	2.03e-18
PAX9	1.30772	7.97e-07	2.99e-06
HILPDA	1.30651	2.13e-24	8.37e-23
CD109	1.30448	1.56e-15	2.18e-14
GJB4	1.2978	0.00323525	0.00611998
PTHLH	1.29561	2.11e-11	1.62e-10
HPDL	1.29256	4.53e-15	5.91e-14
LINC01807	1.29055	0.000137823	0.000345266
NEFH	1.29011	0.000544703	0.00121299
VWDE	1.28994	1.14e-10	7.86e-10
IGF2BP2	1.28967	3.13e-16	4.73e-15
ACTL8	1.28966	7.45e-07	2.81e-06
FKBP9P1	1.28764	2.14e-05	6.21e-05
PTTG1	1.28726	9e-43	1.11e-40
TAF7L	1.2868	7.99e-06	2.52e-05
LINC02321	1.28624	1.11e-11	8.92e-11
SERPINA5	1.28558	0.000157618	0.000390732
CENPM	1.28555	5.18e-46	8.31e-44
HASPIN	1.28402	6.34e-38	5.91e-36
SLC15A1	1.28306	0.00274088	0.00527181
E2F2	1.28279	3.73e-34	2.95e-32
AC022784.1	1.2818	4.79e-05	0.000130222
LMNB1	1.28103	2.39e-40	2.56e-38
SAPCD2	1.27938	4.44e-36	3.88e-34
CCL8	1.27784	1.62e-09	9.21e-09
AC112721.2	1.27353	1.79e-09	1.01e-08
DNMT3B	1.27314	3.6e-18	6.92e-17
PFN2	1.27301	1.64e-19	3.75e-18
FAM222A-AS1	1.27247	5.05e-07	1.96e-06
HES2	1.27115	0.00109856	0.00229618
TGFBI	1.27087	3.72e-11	2.75e-10
AK4P1	1.26723	2.06e-22	6.73e-21
AC004870.2	1.26565	0.000845082	0.00180948
AC113346.1	1.26521	2.06e-12	1.86e-11
BRCA1	1.26483	2.06e-42	2.49e-40
PKIB	1.26344	5.59e-11	3.99e-10
WDHD1	1.26072	3.41e-38	3.22e-36
PIF1	1.25977	5.94e-31	4.08e-29
LINC01224	1.2584	5.33e-07	2.07e-06
SYT13	1.25803	0.00043213	0.000981583
BLM	1.25765	3.5e-38	3.28e-36
GPC2	1.25759	7.93e-09	4.07e-08
TACC3	1.25534	7.39e-50	1.71e-47
ZNF367	1.25155	6.75e-41	7.42e-39
AC112907.2	1.25032	1.35e-10	9.14e-10
POLE2	1.24296	7.56e-38	6.97e-36
C10orf88B	1.24074	9.39e-26	4.28e-24
TRIM15	1.23838	3.22e-12	2.83e-11
IL17C	1.23836	0.00357789	0.00669407
IL12RB2	1.2381	3.58e-12	3.11e-11
TMPO-AS1	1.23552	3.5e-35	2.91e-33
BRIP1	1.23278	1.68e-39	1.72e-37
MYO3B	1.23268	1.07e-05	3.31e-05
SIM2	1.23268	0.00115759	0.00240824
MLLT11	1.23196	4.77e-08	2.16e-07
CYP4F11	1.23073	0.000944443	0.00200105
SPRR1B	1.22831	0.0109343	0.0183949
NCAPG2	1.22667	1.16e-41	1.34e-39
IL23A	1.22631	6.87e-13	6.63e-12
FAM83A	1.22626	5.74e-14	6.43e-13
SOX15	1.22612	0.00010056	0.000259025
LYPD5	1.22374	1.51e-10	1.01e-09
EIF4EBP1	1.2231	5.7e-30	3.69e-28
PSRC1	1.22305	5.49e-39	5.43e-37
XRCC2	1.2222	1.95e-36	1.72e-34
LINP1	1.21913	0.000631512	0.00138945
GREB1L	1.21895	1.54e-11	1.22e-10
AIM2	1.21597	0.000116522	0.000296196
STEAP1	1.21581	1.78e-20	4.6e-19
PITX1	1.21514	1.65e-10	1.1e-09
POC1A	1.21232	1.08e-51	3.39e-49
LINC02086	1.21102	1.85e-08	8.96e-08
WDR76	1.20824	1.01e-45	1.58e-43
RECQL4	1.20341	3.99e-31	2.78e-29
BCAN	1.20288	4.35e-05	0.000119645
AC156455.1	1.20018	0.000340736	0.000790727
FHOD3	1.19817	2.78e-06	9.5e-06
CENPN	1.19796	3.08e-49	6.44e-47
ARTN	1.19669	9.7e-07	3.59e-06
GTF2IP7	1.19532	1.32e-14	1.62e-13
VEGFC	1.19407	1.66e-05	4.94e-05
AC103702.2	1.19307	1.48e-06	5.29e-06
TMEM145	1.19196	8.18e-07	3.06e-06
FSCN1	1.18968	2.45e-16	3.75e-15
FEN1	1.18901	1.35e-51	4.1e-49
CENPH	1.18729	4.22e-45	6.11e-43
FBXO5	1.18368	4.15e-45	6.05e-43
ERO1A	1.18263	2.09e-35	1.77e-33
TMEM158	1.18127	3.87e-18	7.4e-17
TM4SF19	1.17933	2.62e-07	1.06e-06
UCHL1	1.17815	1.01e-07	4.36e-07
LINC02163	1.17669	2.74e-05	7.82e-05
E2F1	1.1752	2.2e-35	1.86e-33
AL031058.1	1.17181	1.37e-16	2.15e-15
AC009549.1	1.17161	3.99e-05	0.000110672
LINC01605	1.17124	1.01e-06	3.74e-06
TFAP2A	1.16753	2.68e-16	4.09e-15
EYA2	1.1669	0.0078912	0.0136881
STMN1	1.16639	3.05e-26	1.46e-24
AC010789.1	1.16574	0.000547669	0.00121914
MCM7	1.16464	7.99e-43	9.94e-41
DNER	1.16379	0.0152234	0.024732
G6PD	1.16337	1e-12	9.43e-12
ATAD2	1.16132	1.09e-37	9.92e-36
PSAT1	1.15909	1.98e-17	3.46e-16
AP003390.1	1.15891	3.34e-12	2.92e-11
SRXN1	1.15822	5.76e-12	4.85e-11
AL033397.1	1.15795	3.74e-06	1.25e-05
LINC00525	1.15709	1.55e-10	1.04e-09
KIR2DL4	1.15684	2.55e-10	1.66e-09
FANCB	1.15675	2.16e-38	2.06e-36
SEMA3A	1.15622	8.71e-10	5.17e-09
CKS1B	1.15088	2.66e-38	2.53e-36
RCOR2	1.15024	1.77e-12	1.61e-11
TEDC2	1.14933	8.63e-34	6.63e-32
CDCA4	1.14904	5.54e-42	6.53e-40
SMC1B	1.1477	0.00021367	0.000516593
MYBL1	1.14754	8.54e-17	1.38e-15
BEND6	1.14684	2.94e-13	2.98e-12
ELOVL6	1.14684	2.69e-24	1.05e-22
NKAIN4	1.14569	0.00400591	0.00740697
RUNDC3A	1.14436	3.11e-05	8.78e-05
SPOCD1	1.14209	1.07e-13	1.16e-12
GCKR	1.14119	0.00015625	0.00038764
LYPD6	1.14041	9.34e-08	4.05e-07
AC120498.4	1.14038	0.00412508	0.00760737
DCBLD2	1.13749	4.64e-08	2.1e-07
LINC01269	1.13654	1.21e-05	3.7e-05
MCM6	1.13594	9.39e-49	1.88e-46
AC131206.1	1.13415	0.0156329	0.0253393
AC245041.2	1.13361	0.00209338	0.00412605
NCAPD2	1.13323	4.19e-37	3.75e-35
PCDH7	1.13267	3.55e-08	1.64e-07
LINC00540	1.1324	0.000510446	0.00114271
KREMEN2	1.13212	2.14e-17	3.74e-16
CCNE2	1.13193	4.46e-28	2.55e-26
TCAM1P	1.13169	4.27e-05	0.000117649
S1PR5	1.13087	0.00155116	0.00315262
PHGDH	1.13054	1.06e-07	4.54e-07
PRIM1	1.12967	1.05e-33	7.99e-32
MFAP5	1.12919	1.53e-05	4.57e-05
CDH3	1.12814	7.73e-12	6.38e-11
AC004990.1	1.12794	6.37e-05	0.000169935
ADM	1.12778	3.72e-17	6.23e-16
IDO1	1.12678	0.000370128	0.000852601
RAET1E	1.12398	6.34e-08	2.81e-07
ELOVL3	1.12209	0.00190348	0.00378914
FIBCD1	1.1214	3.02e-05	8.53e-05
PRR15	1.12097	8.63e-07	3.22e-06
PFKFB4	1.12025	9.63e-21	2.6e-19
CXCL10	1.12017	5.12e-10	3.18e-09
AP000695.2	1.11984	3.13e-17	5.31e-16
ATP5MC1P4	1.11883	8.28e-23	2.82e-21
MAST1	1.11832	1.13e-11	9.1e-11
CDC7	1.11804	5.57e-34	4.35e-32
SYT1	1.11602	6.02e-07	2.32e-06
SERPINE2	1.116	0.000252034	0.000600377
GRASLND	1.11596	9.55e-13	9.02e-12
MMP3	1.11581	0.000215224	0.000519895
HTR3A	1.11508	0.0140448	0.0230019
CKS2	1.11264	4.38e-35	3.58e-33
C5orf34	1.11246	1.28e-34	1.03e-32
AP000695.1	1.11224	1.61e-16	2.51e-15
LINC02313	1.10943	0.00122619	0.00253968
TRIM31	1.10683	0.0303756	0.0459558
UCK2	1.1066	9.86e-21	2.64e-19
LINC01842	1.10349	2.25e-05	6.51e-05
TRIM16L	1.10076	4.14e-07	1.63e-06
FOXD3-AS1	1.10027	2.83e-06	9.68e-06
AC017100.1	1.09592	1.79e-11	1.4e-10
LINC00519	1.09403	1.24e-06	4.49e-06
C12orf56	1.09288	3.19e-09	1.74e-08
SPTSSB	1.09238	0.000179679	0.000440391
SPHK1	1.09161	1.44e-25	6.38e-24
GAPDH	1.09107	4.98e-47	8.52e-45
TWIST1	1.08917	2.19e-11	1.68e-10
INCENP	1.08851	1.02e-38	9.89e-37
LUCAT1	1.08812	2.15e-16	3.32e-15
PTPRN	1.08737	2.34e-18	4.6e-17
MTHFD2	1.08628	1.6e-34	1.28e-32
EZH2	1.0859	2.19e-32	1.57e-30
AC010275.1	1.08572	7.84e-05	0.000205705
KRT81	1.08457	0.000606578	0.00134006
KIF20B	1.08409	4.04e-36	3.55e-34
TIMELESS	1.08035	1.62e-34	1.3e-32
PLEK2	1.07923	1.04e-21	3.12e-20
KNSTRN	1.07811	1.69e-39	1.72e-37
HELLS	1.07694	4.68e-34	3.67e-32
AK4	1.07506	2.03e-18	4.02e-17
DMBX1	1.07504	3.96e-07	1.57e-06
TYMSOS	1.0748	4.39e-23	1.53e-21
AC022613.1	1.07153	7.36e-07	2.78e-06
PFKP	1.07097	1.83e-29	1.14e-27
RAET1G	1.07097	0.000348902	0.000808098
SOX21	1.07079	0.000394375	0.000903493
RFC3	1.06881	1.64e-35	1.4e-33
CA9	1.06828	4.73e-08	2.14e-07
AC115522.1	1.06721	4.02e-07	1.59e-06
CDIPTOSP	1.06647	0.00118787	0.00246663
AC129926.1	1.06643	0.000252484	0.000601368
AC010168.1	1.06603	0.00021967	0.000529947
CYP24A1	1.06538	4.16e-06	1.38e-05
CHAF1B	1.06537	8.57e-39	8.39e-37
AC131009.1	1.06496	2.83e-13	2.88e-12
NGEF	1.06495	3.87e-10	2.45e-09
PCDHB8	1.0641	2.94e-07	1.18e-06
CKAP2	1.06125	4.77e-36	4.14e-34
HMGB2	1.06052	1.32e-33	9.98e-32
C2CD4A	1.05946	9.41e-05	0.000243856
KCP	1.05802	3.16e-11	2.36e-10
PRECSIT	1.05729	1.96e-12	1.77e-11
TRAIP	1.05607	6.92e-41	7.56e-39
RHOF	1.05591	2.81e-13	2.86e-12
KLHL2P1	1.05406	1.37e-19	3.15e-18
GPR37	1.0536	2.53e-10	1.64e-09
RBP1	1.05166	0.014069	0.0230331
DSC3	1.05161	0.00565858	0.0101323
CNIH3-AS2	1.05135	3.04e-05	8.58e-05
AC002480.1	1.05102	0.000343981	0.000797634
RIPPLY3	1.05037	5.78e-06	1.87e-05
ACTA1	1.04995	0.0104264	0.0176323
GINS3	1.04981	1.42e-41	1.62e-39
GPC6	1.04967	3.92e-12	3.38e-11
DNAJC22	1.0492	1.45e-13	1.55e-12
F12	1.04911	1.81e-19	4.11e-18
MPP2	1.04906	1.5e-08	7.35e-08
GPRIN1	1.04812	9.03e-21	2.46e-19
RNASEH2A	1.04778	2.93e-43	3.81e-41
PRTFDC1	1.04599	1.27e-24	5.12e-23
PTPRH	1.04423	8.57e-13	8.18e-12
TCF19	1.04259	2.49e-34	1.98e-32
SLAMF9	1.04225	3.14e-12	2.76e-11
CDCP1	1.04003	8.74e-20	2.08e-18
PLAC1	1.03814	1.96e-07	8.09e-07
DBF4	1.03055	3.69e-42	4.38e-40
BORA	1.02893	1.53e-36	1.36e-34
TSKU	1.02889	1.59e-19	3.64e-18
CD70	1.02362	0.0129926	0.0214503
SLCO4A1	1.02261	1.78e-08	8.61e-08
AC026785.3	1.0193	0.000350985	0.000812394
SKP2	1.01795	5.5e-25	2.32e-23
TIMP4	1.01785	0.0113932	0.0190786
AC025176.1	1.01763	4.64e-09	2.48e-08
FANCA	1.01734	7.99e-32	5.65e-30
LMNB2	1.01689	1.5e-38	1.44e-36
PSMC3IP	1.01663	1.34e-37	1.21e-35
PCNA	1.01576	3.03e-40	3.22e-38
C18orf54	1.01404	4.96e-27	2.62e-25
HMGA1P3	1.01334	4.94e-13	4.9e-12
AC091057.1	1.01203	9.83e-26	4.43e-24
ULBP2	1.01069	2.56e-10	1.66e-09
FJX1	1.00953	1.21e-08	6.03e-08
TFRC	1.00924	1.51e-17	2.67e-16
OR2I1P	1.00517	4.15e-05	0.000114677
KLK8	1.00416	0.000979313	0.00206609
SEMA7A	1.00373	3.23e-09	1.76e-08
G0S2	1.00372	2.01e-05	5.87e-05
PPP1R14BP2	1.00333	0.000315149	0.000735664
TUBA1B	1.00303	1.22e-45	1.87e-43
FAM171A2	1.00294	2.89e-07	1.17e-06
RPL29P19	1.00229	0.00397327	0.00735726
PPP1R3G	1.00196	5.19e-17	8.54e-16
AC061975.6	1.0019	0.00474922	0.00864836
CIB2	1.00135	7.34e-14	8.09e-13
EPHB2	1.00083	5.78e-11	4.12e-10
AC104031.1	-1.00062	0.000841886	0.00180329
CCDC170	-1.00372	7.5e-07	2.83e-06
GPR171	-1.00402	7.29e-05	0.000192254
PZP	-1.0043	7.74e-08	3.39e-07
NHLRC4	-1.00471	9.07e-06	2.83e-05
AC005838.2	-1.00521	0.000964776	0.00203952
PI16	-1.00524	4.46e-07	1.75e-06
STMND1	-1.00612	2.18e-06	7.61e-06
ADGRF5	-1.00617	1.47e-18	2.98e-17
CD207	-1.00942	2.23e-09	1.24e-08
AC073534.2	-1.01015	7.67e-11	5.38e-10
SCTR-AS1	-1.0112	3.46e-15	4.6e-14
AC129507.2	-1.01177	6.4e-12	5.36e-11
KCNRG	-1.01221	5.83e-06	1.88e-05
MTRNR2L8	-1.01548	0.000277526	0.000655925
RAP1GAP	-1.01569	4.26e-13	4.28e-12
LRP2BP	-1.01594	1.02e-16	1.62e-15
ABCA3	-1.01761	9.21e-13	8.73e-12
MIR27B	-1.01989	6.92e-11	4.89e-10
FMO5	-1.01992	8.88e-12	7.28e-11
ITGA8	-1.0207	1.58e-18	3.19e-17
ATP8A1	-1.02246	3.25e-22	1.04e-20
RSPH1	-1.02496	1.91e-05	5.61e-05
FHL1	-1.02501	9.95e-13	9.35e-12
JCHAIN	-1.02609	5.23e-11	3.75e-10
LRRN3	-1.02668	6.02e-12	5.06e-11
SLC22A31	-1.0284	2.78e-17	4.76e-16
NEAT1	-1.02996	1.22e-06	4.41e-06
PRDM16-DT	-1.03015	1.2e-15	1.7e-14
TPPP	-1.03118	2.94e-20	7.38e-19
CA3	-1.03309	4.94e-15	6.44e-14
MS4A1	-1.03402	7.75e-07	2.92e-06
PLA2G12B	-1.03499	6.81e-08	3.01e-07
CFAP70	-1.03511	1.36e-05	4.11e-05
FTX	-1.03526	1.13e-06	4.14e-06
HPGD	-1.03566	9.47e-08	4.1e-07
FAM189A2	-1.03579	3.68e-15	4.88e-14
LINC01612	-1.03613	9.56e-10	5.65e-09
PTGDS	-1.03748	8.22e-14	9.02e-13
MIR6757	-1.03763	1.23e-06	4.47e-06
AL159169.3	-1.03891	8.86e-07	3.3e-06
ACADL	-1.03908	2.64e-09	1.46e-08
AC083843.3	-1.04029	5.43e-13	5.35e-12
IGHVIII-67-2	-1.04084	0.0058822	0.0104926
AC005326.1	-1.04118	0.0323869	0.0487007
CCDC78	-1.04169	0.00130408	0.00268694
MIR3671	-1.04372	2.48e-07	1.01e-06
COL4A3	-1.04508	4.3e-13	4.31e-12
CDKL2	-1.04648	1.11e-14	1.38e-13
MIR27A	-1.0474	1.55e-06	5.52e-06
IGKV1OR1-1	-1.04862	0.0116805	0.0195012
AC073592.2	-1.04896	0.00623233	0.0110573
HIGD1B	-1.04984	1.54e-18	3.13e-17
NEK5	-1.05095	4.38e-07	1.72e-06
VEPH1	-1.05451	4.52e-08	2.06e-07
C11orf16	-1.05543	8.67e-10	5.16e-09
LINC02038	-1.05567	4.79e-12	4.08e-11
DRC1	-1.05816	0.0174012	0.0279214
NME9	-1.06018	5.26e-07	2.04e-06
CAPN3	-1.06018	1.73e-13	1.83e-12
COL6A5	-1.06161	1.37e-09	7.95e-09
LINC01655	-1.06368	1.5e-08	7.34e-08
RNU7-45P	-1.06434	0.00313502	0.00594482
B3GAT1-DT	-1.06525	1.3e-17	2.33e-16
ANGPT1	-1.06604	1.19e-14	1.47e-13
MS4A2	-1.06692	1.23e-10	8.4e-10
BLK	-1.06708	4.23e-08	1.93e-07
ITIH5	-1.06933	2.19e-19	4.92e-18
AQP3	-1.06989	1.07e-17	1.93e-16
LPL	-1.06997	8.8e-16	1.27e-14
LINC00261	-1.07002	8.77e-15	1.1e-13
TMEM59L	-1.07062	9.6e-05	0.000248249
DRC3	-1.07204	4.87e-11	3.52e-10
EMCN	-1.07566	3.74e-20	9.28e-19
MIR3677	-1.07655	7.86e-09	4.04e-08
ACKR1	-1.07686	5.13e-14	5.78e-13
TCTEX1D1	-1.07712	1.92e-05	5.63e-05
IGHV3-16	-1.07757	6.6e-05	0.000175552
SOSTDC1	-1.0776	3.15e-09	1.72e-08
RPL11P3	-1.08059	1.11e-06	4.05e-06
NPR1	-1.08061	2.94e-11	2.21e-10
SEC14L6	-1.08123	3.58e-12	3.11e-11
SCTR	-1.08416	2.83e-17	4.82e-16
DNAI3	-1.08503	0.000715774	0.00155619
TBX4	-1.08535	3.56e-18	6.85e-17
C1orf116	-1.08566	1.55e-18	3.14e-17
AL645924.1	-1.08661	0.00121465	0.00251811
SYNDIG1L	-1.08661	4.53e-07	1.78e-06
RCAN2	-1.087	6.32e-15	8.07e-14
RNU6-1016P	-1.08759	0.000241786	0.000578051
SLIT3	-1.08773	1.13e-12	1.05e-11
ERN2	-1.08814	7.32e-07	2.77e-06
ATP1B2	-1.08827	6.16e-23	2.12e-21
MIR6503	-1.08936	8.68e-07	3.24e-06
CFAP57	-1.08937	2.61e-08	1.23e-07
ZMYND10	-1.09197	7.29e-05	0.000192254
MS4A8	-1.09577	1.04e-08	5.22e-08
TNFRSF13B	-1.09882	7.75e-10	4.65e-09
MTCO1P53	-1.09917	0.00305678	0.00581008
AMPD1	-1.10243	8.69e-12	7.14e-11
SCGB2A1	-1.10416	0.000165673	0.000408652
SHISA3	-1.10419	0.000114331	0.000291209
LINC01781	-1.10491	1.59e-07	6.67e-07
RNU6-1280P	-1.10502	1.97e-08	9.48e-08
EDNRB	-1.10629	1.25e-14	1.54e-13
CDCA4P1	-1.10805	9.38e-06	2.92e-05
C3orf86	-1.10969	1.6e-12	1.46e-11
TMEM130	-1.10988	3.94e-15	5.19e-14
FCRL1	-1.11058	8.67e-08	3.77e-07
MTCO1P40	-1.11114	7.29e-05	0.000192254
SFTPA2	-1.11155	1.56e-10	1.04e-09
TRAJ4	-1.11158	0.000711674	0.00154917
SLC1A7	-1.11954	2.67e-10	1.73e-09
EFHB	-1.12112	4.65e-07	1.82e-06
AC116407.1	-1.12288	4.65e-18	8.8e-17
SLC16A11	-1.12336	2.85e-11	2.15e-10
PTGER3	-1.12375	1.02e-06	3.77e-06
NAPSA	-1.12418	1.88e-22	6.18e-21
AQP5	-1.12578	9.39e-10	5.56e-09
MIR23B	-1.12646	3.82e-08	1.75e-07
GFRA1	-1.12661	1.54e-27	8.4e-26
CXCL14	-1.12746	0.000495582	0.00111223
FXYD1	-1.12862	4.89e-18	9.22e-17
LPAL2	-1.12878	2.12e-18	4.19e-17
BCRP3	-1.12948	1.96e-11	1.52e-10
FAM183A	-1.13065	0.000164821	0.000406775
AC005722.2	-1.13208	1.15e-08	5.77e-08
CLIC5	-1.13244	1.54e-12	1.41e-11
AC027288.2	-1.13267	4.81e-11	3.48e-10
C4BPA	-1.13451	5.43e-13	5.35e-12
FHL5	-1.13462	1.18e-17	2.13e-16
CFAP58	-1.13463	1.69e-05	5.01e-05
ALOX15B	-1.13526	2.66e-13	2.72e-12
SPAG8	-1.13831	9.32e-09	4.73e-08
SHE	-1.13854	3.28e-21	9.38e-20
IGHV1-45	-1.13871	0.000461713	0.00104226
MIR4312	-1.13938	0.00111115	0.00232085
AC027277.2	-1.14137	3.07e-09	1.68e-08
ANKDD1B	-1.14194	1.53e-15	2.14e-14
KLB	-1.14197	3.18e-07	1.28e-06
AQP4	-1.14276	1.13e-10	7.8e-10
AC137932.1	-1.1436	2.74e-19	6.12e-18
CHRDL1	-1.14463	1.89e-19	4.27e-18
MYBPHL	-1.14727	1.9e-13	2e-12
ESYT3	-1.14857	1.88e-21	5.48e-20
CFAP157	-1.14858	0.0276878	0.0423609
ANKRD29	-1.14918	2.35e-17	4.07e-16
FDCSP	-1.15151	6.71e-07	2.56e-06
GREB1	-1.15193	0.000767453	0.00165641
CFLAR-AS1	-1.15233	0.00284923	0.0054587
MIR30C2	-1.15262	1.19e-06	4.32e-06
ATOH8	-1.15418	1.47e-18	2.98e-17
AC009093.3	-1.15434	2.08e-08	9.95e-08
CTSH	-1.15435	4.27e-17	7.12e-16
ATP13A4	-1.15436	2.23e-15	3.05e-14
AC012651.1	-1.15645	7.88e-14	8.66e-13
RHOBTB2	-1.15674	1.03e-18	2.14e-17
FCER2	-1.15688	2.47e-07	1.01e-06
COL6A6	-1.15884	1.98e-11	1.54e-10
SPINK14	-1.16241	3.19e-06	1.08e-05
C5orf49	-1.16397	2.36e-13	2.43e-12
TMEM163	-1.16694	9.74e-21	2.62e-19
AL590226.1	-1.16776	5.56e-18	1.04e-16
ZNF474-AS1	-1.16898	0.000206133	0.000499657
MIR126	-1.17044	8.5e-08	3.71e-07
GATA6-AS1	-1.17089	5.77e-09	3.04e-08
MBL1P	-1.17092	7.45e-20	1.79e-18
RNASE1	-1.17503	2.25e-16	3.47e-15
AC011944.1	-1.17503	0.000259434	0.00061662
PIFO	-1.17606	1.8e-14	2.16e-13
CHIAP2	-1.17611	1.4e-09	8.08e-09
FAM107A	-1.17703	1.56e-13	1.66e-12
DUOXA1	-1.1785	2.15e-11	1.66e-10
CASQ2	-1.18185	4.64e-17	7.71e-16
SLC5A2	-1.1821	1.17e-19	2.73e-18
AC012511.1	-1.18255	2.8e-17	4.78e-16
KLF15	-1.186	1.95e-18	3.88e-17
CLEC3B	-1.18654	6.3e-18	1.17e-16
HSPE1P18	-1.18693	4.42e-07	1.74e-06
AC027288.1	-1.18779	3.92e-11	2.89e-10
SLC22A3	-1.19418	6.28e-19	1.34e-17
AC026471.3	-1.19958	2.51e-17	4.33e-16
MFAP4	-1.20157	4.09e-19	8.9e-18
AC079210.1	-1.20578	2.3e-14	2.72e-13
INSYN1	-1.20655	2.65e-22	8.55e-21
PACRG	-1.20662	1.92e-05	5.64e-05
SNORD9	-1.2082	0.0114985	0.019237
LINC02122	-1.21111	9.25e-08	4.01e-07
HLF	-1.21275	2e-19	4.51e-18
MIR421	-1.21735	5.17e-06	1.68e-05
CTSG	-1.22034	1.33e-09	7.69e-09
AC123595.1	-1.22074	7.43e-06	2.35e-05
CFAP221	-1.22295	3e-22	9.67e-21
TMED6	-1.22347	1.52e-12	1.4e-11
SPATA18	-1.2271	6.14e-14	6.85e-13
AL353804.2	-1.22797	0.000879138	0.00187519
SELENBP1	-1.22892	5.65e-24	2.14e-22
PGM5P4	-1.22941	4.85e-12	4.13e-11
GDF10	-1.23099	7.34e-13	7.04e-12
DRC7	-1.236	0.000674919	0.00147565
AC008870.5	-1.23724	2.92e-07	1.18e-06
LRRK2	-1.23767	9.47e-13	8.96e-12
TCTEX1D4	-1.23774	2.88e-07	1.16e-06
PIGR	-1.24013	1.91e-16	2.97e-15
MIR663AHG	-1.24507	7.25e-16	1.05e-14
SCN4B	-1.24873	1.81e-22	5.98e-21
RNU6-341P	-1.25113	0.0306418	0.0463152
TPPP3	-1.25155	3.2e-10	2.05e-09
FOSB	-1.25512	6.54e-06	2.09e-05
C8orf34	-1.25767	1.32e-16	2.09e-15
AC115989.1	-1.25768	5.67e-10	3.5e-09
ADGRD1	-1.25854	1.45e-24	5.81e-23
AL136452.1	-1.25906	2.57e-11	1.95e-10
AC094019.2	-1.26389	5.68e-13	5.58e-12
HHATL	-1.26632	1.01e-05	3.13e-05
GLB1L3	-1.26693	4.5e-08	2.05e-07
MIR23A	-1.26942	2.57e-06	8.85e-06
DLC1	-1.27386	4.31e-24	1.65e-22
AC112722.1	-1.27547	1.52e-15	2.13e-14
CIT	-1.27672	2.68e-08	1.26e-07
AFF3	-1.27748	9.17e-19	1.92e-17
SAXO2	-1.28048	2.49e-08	1.18e-07
EFCAB1	-1.28085	6.8e-05	0.000180282
RIC3	-1.28112	9.68e-13	9.12e-12
GPIHBP1	-1.28541	1.34e-10	9.07e-10
SLC5A9	-1.28749	1.93e-15	2.66e-14
C8orf34-AS1	-1.28857	7.76e-15	9.8e-14
IGLV1-36	-1.28948	0.00792022	0.0137251
AL139041.1	-1.29019	3.43e-16	5.13e-15
C1orf194	-1.29394	7.29e-07	2.76e-06
CCL14	-1.29726	3.35e-17	5.65e-16
CLDN2	-1.29778	1.62e-10	1.08e-09
CFAP43	-1.29813	4.08e-05	0.000112945
ACOXL	-1.29817	2.81e-19	6.24e-18
AC090001.1	-1.30061	0.000247335	0.000590526
ORM1	-1.30114	9.71e-06	3.02e-05
SFTPA1	-1.30452	6.39e-12	5.36e-11
ZDHHC11B	-1.30683	1.28e-21	3.78e-20
CCDC17	-1.30737	0.00733034	0.0128139
SLC13A2	-1.30802	1.66e-06	5.91e-06
RGS22	-1.30901	3.48e-12	3.03e-11
RN7SL473P	-1.30972	0.000432111	0.000981583
CABCOCO1	-1.31507	9.02e-12	7.38e-11
GAS2L2	-1.31513	9.08e-08	3.95e-07
CFAP73	-1.31523	2.71e-05	7.75e-05
AL133466.1	-1.31633	1.37e-16	2.15e-15
ARMC2-AS1	-1.31633	3.98e-06	1.32e-05
SYBU	-1.3168	6.36e-09	3.33e-08
ARL4AP4	-1.31699	0.000715165	0.00155582
SNRPGP4	-1.32069	0.00147081	0.00299957
AC079384.1	-1.32363	1.88e-09	1.06e-08
LINC02471	-1.32371	1.22e-06	4.42e-06
FENDRR	-1.32414	2.38e-10	1.55e-09
ZBBX	-1.32414	0.000304125	0.000712171
LINC02555	-1.32839	5.62e-06	1.82e-05
LRRK2-DT	-1.32943	1.28e-16	2.02e-15
CNMD	-1.33228	1.52e-05	4.55e-05
CNGA4	-1.33304	8.49e-07	3.17e-06
RNU1-67P	-1.33844	0.0241015	0.0373913
CFAP161	-1.34322	0.000192298	0.000468659
DUOX1	-1.3452	2.99e-12	2.63e-11
PLA2G4F	-1.34596	4.08e-15	5.35e-14
FAM166B	-1.34676	0.00656825	0.0115864
ALOX15	-1.35085	0.000135021	0.000338962
SLC6A4	-1.35349	3.74e-07	1.48e-06
SLC7A10	-1.35426	1.04e-05	3.22e-05
DTHD1	-1.35493	1.75e-05	5.18e-05
AC063965.2	-1.35588	0.0284009	0.0433513
TMEM100	-1.35834	2.42e-11	1.85e-10
IL5RA	-1.35955	5.99e-10	3.68e-09
RASGRF1	-1.3607	7.18e-07	2.72e-06
C1orf189	-1.36114	0.000337392	0.000784298
MAMDC2	-1.36356	1.38e-21	4.08e-20
RSPH4A	-1.36381	6.93e-07	2.64e-06
CAPSL	-1.36393	1.4e-05	4.23e-05
VWA3B	-1.36513	1.57e-06	5.6e-06
MIR29B2CHG	-1.3705	2.56e-16	3.92e-15
AC027288.3	-1.37117	7.79e-08	3.41e-07
RNU6-890P	-1.3734	0.0166562	0.0268393
CCDC33	-1.37971	0.000915049	0.00194665
AC068587.2	-1.38048	1.03e-12	9.63e-12
MAP3K19	-1.3812	9.04e-06	2.82e-05
CDHR3	-1.38677	8.24e-11	5.75e-10
IGFALS	-1.38829	5.56e-15	7.17e-14
FAM41C	-1.3884	0.000145256	0.00036251
PAX7	-1.39145	2.87e-07	1.16e-06
AC022497.1	-1.39149	4.39e-23	1.53e-21
KIF26B-AS1	-1.39279	2.29e-05	6.64e-05
TDRD10	-1.39315	1.62e-21	4.76e-20
AL021068.1	-1.39685	1.69e-06	5.99e-06
NR4A1AS	-1.39705	1.61e-12	1.47e-11
AC073149.1	-1.39729	1.01e-13	1.09e-12
AC007906.2	-1.3977	6.94e-05	0.000183669
MIR6071	-1.40424	4.6e-16	6.79e-15
ECT2L	-1.40503	3.87e-05	0.000107417
MSLN	-1.40576	9.12e-08	3.96e-07
RN7SL600P	-1.40594	0.000237797	0.00056928
OMG	-1.41513	2.08e-10	1.37e-09
RXRG	-1.41738	7.8e-10	4.68e-09
PTCSC3	-1.41775	1.59e-20	4.17e-19
TTC29	-1.41835	1.26e-05	3.83e-05
ROBO2	-1.42055	1.39e-18	2.84e-17
TMEM132D	-1.42301	1.01e-10	7e-10
MORN5	-1.42309	0.000528609	0.00118022
AC002064.2	-1.42532	0.00153592	0.00312306
HSD17B13	-1.42569	2.6e-11	1.97e-10
AP001381.1	-1.4262	5.8e-06	1.87e-05
CFAP77	-1.4282	2.24e-05	6.5e-05
CYP2F1	-1.42903	0.000551452	0.0012268
AL513008.1	-1.42927	1.11e-06	4.06e-06
SFTPD	-1.43159	4.78e-13	4.74e-12
BPIFB1	-1.43231	0.000322625	0.000752426
SLC26A9	-1.43355	1.53e-14	1.85e-13
RNU6-1010P	-1.43375	1.12e-06	4.11e-06
SCN7A	-1.43537	3.79e-26	1.8e-24
SLC16A12	-1.4355	0.000134514	0.000337832
SLC25A47P1	-1.43781	0.0225322	0.0352206
TCF21	-1.43898	4.65e-18	8.8e-17
DES	-1.43902	8.33e-16	1.2e-14
ORM2	-1.43906	1.18e-06	4.29e-06
AKAP14	-1.43935	0.000503461	0.00112864
ALKAL2	-1.44125	1.74e-13	1.83e-12
NWD1	-1.44132	5.97e-07	2.3e-06
SLC46A2	-1.44166	9.19e-12	7.52e-11
MIR374B	-1.4465	1.86e-07	7.72e-07
SPINK5	-1.44897	4.42e-09	2.37e-08
BRD9P2	-1.45194	7.83e-15	9.89e-14
AQP7	-1.45276	1.48e-20	3.89e-19
AL162511.1	-1.45416	4.35e-21	1.22e-19
DYNLRB2	-1.45544	1.65e-08	8.01e-08
TNXB	-1.45777	5.47e-13	5.39e-12
TUBA4B	-1.46466	4.37e-06	1.44e-05
DCDC2B	-1.47242	4.88e-08	2.2e-07
HOPX	-1.47296	8.63e-19	1.81e-17
CST5	-1.47313	5.18e-15	6.72e-14
CFAP100	-1.47617	4.22e-08	1.93e-07
CCDC60	-1.47987	2.41e-12	2.15e-11
AC084375.1	-1.47997	1.17e-13	1.26e-12
C1QTNF7	-1.48209	4.93e-26	2.31e-24
APOBEC4	-1.4855	1.32e-07	5.61e-07
MECOM-AS1	-1.49015	2.02e-11	1.57e-10
FOLR1	-1.49251	5.39e-21	1.5e-19
DNAI1	-1.50157	5.38e-05	0.000145183
ALPG	-1.50406	9.17e-05	0.000238185
MACROD2	-1.50473	1.45e-08	7.13e-08
AC008268.1	-1.51839	6.9e-12	5.75e-11
DNAAF6	-1.51983	9.69e-05	0.00025048
AC004836.1	-1.52141	2.76e-16	4.19e-15
CIBAR2	-1.52167	4.81e-05	0.00013088
SUSD2	-1.52235	2.77e-20	6.99e-19
CFAP65	-1.5267	1.27e-06	4.59e-06
LINC01765	-1.52692	2.65e-06	9.11e-06
AC114760.2	-1.53457	7.65e-05	0.000201161
WDR38	-1.53549	0.000511689	0.00114535
SLPI	-1.53576	1.02e-07	4.39e-07
LRRC18	-1.53768	4.14e-08	1.89e-07
SFTPB	-1.53823	2.27e-24	8.88e-23
STOML3	-1.5418	1.45e-05	4.37e-05
DLEC1	-1.54627	1.46e-15	2.04e-14
ERICH3	-1.54882	4.77e-06	1.56e-05
SNTN	-1.55053	1.27e-12	1.18e-11
ITLN2	-1.55494	0.000579346	0.0012842
CFAP52	-1.55822	9.76e-07	3.61e-06
DPYD-AS1	-1.56003	0.0259006	0.0398973
AGER	-1.5601	4.32e-08	1.97e-07
TCTE1	-1.56346	1.78e-05	5.25e-05
DSCAM-AS1	-1.56619	0.000972656	0.00205326
TTLL10	-1.57553	5.02e-05	0.000136015
AC092071.1	-1.57838	9.52e-25	3.9e-23
ARHGEF2-AS1	-1.5792	1.79e-13	1.89e-12
ATP1A2	-1.57967	5.16e-26	2.41e-24
SLC14A2	-1.58912	1.27e-12	1.18e-11
TAC4	-1.594	5.86e-09	3.08e-08
C6orf118	-1.59723	2.27e-07	9.3e-07
DNAAF1	-1.59797	9.28e-09	4.71e-08
NXF3	-1.5989	8.19e-05	0.000214398
ABCA8	-1.59954	1.17e-21	3.5e-20
C9orf24	-1.60045	3.22e-06	1.09e-05
MSMB	-1.60471	0.0153257	0.0248786
CDHR4	-1.60614	0.000180335	0.000441788
C22orf15	-1.61716	1.36e-05	4.1e-05
BTNL9	-1.61912	5.23e-21	1.46e-19
FAM216B	-1.62292	6.73e-10	4.1e-09
AC010998.3	-1.62862	3.35e-14	3.88e-13
MYO16-AS1	-1.6334	0.00170072	0.00342608
AC090181.3	-1.63436	1.31e-06	4.73e-06
AL445493.3	-1.6373	8.73e-15	1.1e-13
LHFPL3-AS2	-1.63752	2.53e-20	6.44e-19
ZBTB16	-1.64036	2.93e-16	4.43e-15
TEKT1	-1.64814	1.11e-06	4.05e-06
ANKRD44-AS1	-1.6503	2.48e-10	1.61e-09
SFTA1P	-1.65075	1.34e-19	3.1e-18
CA4	-1.65129	8.28e-07	3.1e-06
HOATZ	-1.65343	9.92e-06	3.07e-05
F11	-1.65666	4.32e-13	4.33e-12
LRRC71	-1.65878	2.43e-06	8.4e-06
C1orf87	-1.65879	9.78e-08	4.23e-07
C11orf97	-1.66992	3.15e-06	1.07e-05
PRR4	-1.67014	0.029119	0.0442879
TSPAN19	-1.67172	0.000646244	0.00141853
C20orf85	-1.67209	2.3e-07	9.39e-07
RNU6-247P	-1.68124	0.000438315	0.000994237
CA10	-1.68178	2.65e-07	1.08e-06
ADAMTS8	-1.68271	2.37e-23	8.4e-22
VEGFD	-1.68761	7.26e-20	1.75e-18
CYP2B7P	-1.6921	1.72e-27	9.3e-26
VWA3A	-1.69642	3.84e-10	2.44e-09
C7	-1.69823	6.06e-25	2.53e-23
TMEM190	-1.70464	0.000107882	0.000276365
CRYM	-1.7119	3.38e-17	5.69e-16
INMT	-1.71323	1.82e-28	1.07e-26
LINC01108	-1.71378	2.27e-05	6.58e-05
C6	-1.7167	7.32e-15	9.29e-14
PSMD10P1	-1.72249	0.000320849	0.00074848
DNAI2	-1.73021	7.92e-09	4.07e-08
ZNF385B	-1.7356	2.95e-12	2.6e-11
AC004386.6	-1.74542	0.0249302	0.038536
AL357093.2	-1.74668	1.75e-09	9.95e-09
OGN	-1.74676	8.37e-14	9.16e-13
AC079467.1	-1.74789	1.8e-11	1.41e-10
SPINK13	-1.75526	1.16e-05	3.55e-05
CDH16	-1.76053	4.47e-05	0.000122301
LRRC36	-1.76495	5.59e-15	7.2e-14
PLA2G1B	-1.76665	1.01e-20	2.69e-19
RPL26P30	-1.76772	1.13e-11	9.1e-11
ECRG4	-1.76928	7.4e-16	1.07e-14
MS4A15	-1.77221	5.45e-10	3.37e-09
HSD17B6	-1.77227	2.4e-16	3.68e-15
ASPG	-1.77484	1.93e-07	7.99e-07
DNAH9	-1.78062	6.45e-08	2.86e-07
RN7SKP80	-1.80088	4.08e-06	1.35e-05
SFTPC	-1.80866	1.96e-09	1.1e-08
BNIP3P40	-1.81339	4.94e-07	1.93e-06
GGTLC1	-1.81424	1.8e-22	5.95e-21
RPL13AP17	-1.81581	3.78e-15	5.01e-14
RNU5F-1	-1.81679	0.0190846	0.0303539
AL133304.2	-1.81977	2.4e-10	1.57e-09
SRGAP3-AS2	-1.8206	2.99e-08	1.4e-07
AC087284.1	-1.82541	0.000252026	0.000600377
AC007684.1	-1.83659	2.85e-05	8.09e-05
AC141273.2	-1.84111	6.29e-12	5.28e-11
AGTR2	-1.85818	5.29e-05	0.000142825
LINC01088	-1.87901	1.6e-05	4.77e-05
MIR34C	-1.89314	4.18e-06	1.38e-05
AC023421.1	-1.89442	1.11e-15	1.57e-14
PLA2G10	-1.90438	1.15e-21	3.45e-20
LGI3	-1.90631	5.65e-08	2.52e-07
AC007878.1	-1.90836	0.000584132	0.001294
CACNA2D2	-1.93885	9.77e-26	4.41e-24
AC002563.1	-1.94436	2.48e-14	2.93e-13
C16orf89	-1.95588	1.71e-30	1.14e-28
PEBP4	-1.99516	6.82e-17	1.11e-15
SNORA80B	-1.99996	0.00786609	0.0136526
ATP13A4-AS1	-2.01064	1.24e-10	8.45e-10
MIR548V	-2.01534	0.000356191	0.00082316
ADH1B	-2.01974	9.2e-27	4.72e-25
AZU1	-2.03344	3.5e-08	1.62e-07
SCGB1A1	-2.04525	6.4e-09	3.35e-08
RNU1-38P	-2.08897	7.18e-12	5.97e-11
WIF1	-2.09251	2.56e-13	2.62e-12
AC236972.3	-2.11786	8.39e-21	2.29e-19
MALAT1	-2.1683	4.16e-10	2.62e-09
AC113349.1	-2.17549	1.06e-07	4.54e-07
AC108215.1	-2.18852	8.71e-28	4.83e-26
CPB2	-2.20658	2.04e-12	1.83e-11
AL513548.1	-2.23471	3.55e-06	1.19e-05
ELANE	-2.26521	1.02e-12	9.55e-12
C8A	-2.271	0.0106071	0.0179054
ADAMTS7P3	-2.28207	4.69e-14	5.32e-13
AC058791.1	-2.28961	3.58e-05	0.0001
AC007849.1	-2.29119	1.71e-09	9.73e-09
AC006270.1	-2.32997	0.000304808	0.00071349
CYP4B1	-2.41043	1.68e-27	9.14e-26
SNORA63C	-2.46618	0.00239911	0.00467482
RN7SL8P	-2.46929	7.89e-21	2.16e-19
CHIA	-2.56566	1.15e-17	2.06e-16
SCGB3A1	-2.61154	8.86e-18	1.62e-16
SCGB3A2	-2.68322	1.87e-20	4.83e-19
CYP4Z2P	-2.68909	6.56e-29	3.95e-27
PRH2	-3.10079	0.0027297	0.00525459
RPL35AP2	-3.15405	0.015651	0.0253641
RN7SL648P	-3.39059	0.00131585	0.00270931
PRG4	-3.39253	1.39e-13	1.49e-12
SPINK4	-3.44038	0.00503458	0.00911487
GKN2	-3.48916	9.08e-14	9.89e-13
SCARNA21	-4.02784	0.00873334	0.0150013
PGC	-4.22566	5.85e-21	1.62e-19
PCSK2	-4.48517	2.76e-12	2.44e-11
WFDC5	-4.53207	0.00011201	0.000285829
SNORA74B	-4.59552	0.0297913	0.0452101
WFDC12	-4.95479	1.73e-07	7.22e-07
SCARNA7	-5.39312	1.27e-06	4.59e-06
ITLN1	-6.52757	5.95e-06	1.92e-05

## Sheet: Table S7
Supplementary Table 7: GO and KEGG enrichment analysis of DEGs between high- and low- risk group in TCGA cohort
GO enrichment analysis											KEGG enrichment anapysis
ONTOLOGY	ID	Description	GeneRatio	BgRatio	pvalue	p.adjust	qvalue	geneID	Count		ID	Description	GeneRatio	BgRatio	pvalue	p.adjust	qvalue	geneID	Count
BP	GO:0140014	mitotic nuclear division	66/809	286/18866	4.25075e-30	1.52558e-26	1.39396e-26	CDCA8/CDC20/KIF2C/PSRC1/NUF2/KIF14/NEK2/CENPF/NCAPH/BUB1/IL1A/SGO2/SGO1/TACC3/NCAPG/EREG/CENPE/MAD2L1/TRIP13/CENPK/CCNB1/CDC25C/PTTG1/KIFC1/TTK/FBXO5/ANLN/NCAPG2/KIF4A/DSCC1/KIF18A/INCENP/CDCA5/CHEK1/ZWINT/CDK1/KIF20B/KIF11/MKI67/NCAPD2/RACGAP1/ESPL1/BORA/DLGAP5/BUB1B/KNSTRN/NUSAP1/CCNB2/KIF23/PRC1/PKMYT1/PLK1/CDT1/HASPIN/AURKB/SPAG5/CDC6/KIF18B/SPHK1/BIRC5/NDC80/TPX2/MYBL2/UBE2C/AURKA/UBE2S	66		hsa04110	Cell cycle	34/332	124/8105	1.56206e-19	4.07697e-17	3.89692e-17	E2F2/CDC20/ORC1/CDC7/BUB1/MCM6/CDC25A/MCM2/MAD2L1/CCNA2/SKP2/CCNB1/CDC25C/PTTG1/TTK/DBF4/MCM7/MCM4/CCNE2/CDKN2A/CHEK1/CDK1/ESPL1/BUB1B/CCNB2/PKMYT1/PLK1/ORC6/CDC6/PCNA/E2F1/CCNE1/CDC45/SMC1B	34
BP	GO:0007059	chromosome segregation	71/809	334/18866	6.41133e-30	1.52558e-26	1.39396e-26	CDCA8/CDC20/KIF2C/PSRC1/NUF2/KIF14/NEK2/CENPF/NCAPH/BUB1/SPC25/SGO2/HJURP/SGO1/ECT2/TACC3/NCAPG/CENPE/MAD2L1/TRIP13/CENPK/CCNB1/CENPH/PTTG1/KIFC1/TTK/CENPW/FBXO5/NCAPG2/KIF4A/CDCA2/ESCO2/CCNE2/DSCC1/KIF18A/FEN1/INCENP/CDCA5/ZWINT/MKI67/NCAPD2/RACGAP1/ESPL1/SKA3/DLGAP5/BUB1B/KNSTRN/KNL1/OIP5/NUSAP1/KIF23/PRC1/PLK1/CENPN/CDT1/HASPIN/AURKB/SPAG5/CDC6/TOP2A/BRCA1/KIF18B/EME1/BRIP1/BIRC5/NDC80/SKA1/FA…	71		hsa03030	DNA replication	11/332	36/8105	1.10645e-07	1.44392e-05	1.38015e-05	MCM6/MCM2/RFC4/MCM7/MCM4/FEN1/PRIM1/RFC3/POLE2/PCNA/RNASEH2A	11
BP	GO:0000280	nuclear division	79/809	428/18866	8.44539e-29	1.33972e-25	1.22414e-25	CDCA8/CDC20/KIF2C/RAD54L/PSRC1/NUF2/ASPM/KIF14/NEK2/CENPF/NCAPH/BUB1/IL1A/SGO2/SGO1/TACC3/NCAPG/EREG/CENPE/MAD2L1/MND1/TRIP13/CENPK/CCNB1/CDC25C/PTTG1/KIFC1/TTK/FBXO5/ANLN/NCAPG2/KIF4A/MYBL1/CCNE2/DSCC1/CKS2/KIF18A/INCENP/CDCA5/CHEK1/ZWINT/CDK1/KIF20B/KIF11/MKI67/NCAPD2/RACGAP1/ESPL1/BORA/DLGAP5/BUB1B/KNSTRN/RAD51/NUSAP1/CCNB2/KIF23/PRC1/PKMYT1/PLK1/CDT1/FANCA/HASPIN/AURKB/SPAG5/CDC6/TOP2A/PSMC3I…	79		hsa04114	Oocyte meiosis	17/332	129/8105	1.84712e-05	0.00160699	0.00153602	CDC20/BUB1/SGO1/MAD2L1/CCNB1/CDC25C/PTTG1/FBXO5/CCNE2/CDK1/ESPL1/CCNB2/PKMYT1/PLK1/AURKA/CCNE1/SMC1B	17
BP	GO:0000070	mitotic sister chromatid segregation	48/809	161/18866	1.61243e-27	1.91839e-24	1.75289e-24	CDCA8/CDC20/KIF2C/PSRC1/NUF2/KIF14/NEK2/CENPF/NCAPH/BUB1/SGO2/SGO1/TACC3/NCAPG/CENPE/MAD2L1/TRIP13/CENPK/CCNB1/PTTG1/KIFC1/TTK/FBXO5/NCAPG2/KIF4A/DSCC1/KIF18A/INCENP/CDCA5/ZWINT/NCAPD2/RACGAP1/ESPL1/DLGAP5/BUB1B/KNSTRN/NUSAP1/KIF23/PRC1/PLK1/CDT1/HASPIN/AURKB/SPAG5/CDC6/KIF18B/NDC80/UBE2C	48		hsa05206	MicroRNAs in cancer	28/332	310/8105	6.51443e-05	0.00425067	0.00406295	E2F2/STMN1/HOXD10/CDC25A/CDC25C/TNXB/MIR30C2/FSCN1/EZH2/CCNE2/CDKN2A/MIR23B/MIR27B/MIR126/CDCA5/MIR34C/PLAU/HMGA2/KIF23/BRCA1/IGF2BP1/SERPINB5/DNMT3B/E2F1/CYP24A1/MIR27A/MIR23A/CCNE1	28
BP	GO:0000819	sister chromatid segregation	52/809	196/18866	5.13373e-27	4.11087e-24	3.75621e-24	CDCA8/CDC20/KIF2C/PSRC1/NUF2/KIF14/NEK2/CENPF/NCAPH/BUB1/SGO2/SGO1/TACC3/NCAPG/CENPE/MAD2L1/TRIP13/CENPK/CCNB1/PTTG1/KIFC1/TTK/FBXO5/NCAPG2/KIF4A/ESCO2/DSCC1/KIF18A/FEN1/INCENP/CDCA5/ZWINT/NCAPD2/RACGAP1/ESPL1/DLGAP5/BUB1B/KNSTRN/NUSAP1/KIF23/PRC1/PLK1/CDT1/HASPIN/AURKB/SPAG5/CDC6/TOP2A/KIF18B/NDC80/UBE2C/SMC1B	52		hsa04115	p53 signaling pathway	11/332	73/8105	0.000168364	0.00878859	0.00840047	RRM2/CCNB1/CCNE2/CDKN2A/CHEK1/CDK1/CCNB2/PMAIP1/SERPINB5/CCNE1/GTSE1	11
BP	GO:0048285	organelle fission	81/809	476/18866	5.18286e-27	4.11087e-24	3.75621e-24	CDCA8/CDC20/KIF2C/RAD54L/PSRC1/NUF2/ASPM/KIF14/NEK2/CENPF/NCAPH/BUB1/IL1A/SGO2/SGO1/TACC3/NCAPG/EREG/CENPE/MAD2L1/MND1/TRIP13/CENPK/CCNB1/CDC25C/PTTG1/KIFC1/TTK/MTFR2/FBXO5/ANLN/NCAPG2/KIF4A/MYBL1/CCNE2/DSCC1/CKS2/KIF18A/INCENP/CDCA5/CHEK1/ZWINT/CDK1/KIF20B/KIF11/MKI67/NCAPD2/LRRK2/RACGAP1/ESPL1/BORA/DLGAP5/BUB1B/KNSTRN/RAD51/NUSAP1/CCNB2/KIF23/PRC1/PKMYT1/PLK1/CDT1/FANCA/HASPIN/AURKB/SPAG5/CDC6/…	81		hsa03460	Fanconi anemia pathway	9/332	54/8105	0.000303245	0.0131912	0.0126086	UBE2T/FANCB/RAD51/FANCI/BLM/FANCA/BRCA1/EME1/BRIP1	9
BP	GO:0098813	nuclear chromosome segregation	59/809	272/18866	1.70155e-25	1.15681e-22	1.05701e-22	CDCA8/CDC20/KIF2C/PSRC1/NUF2/KIF14/NEK2/CENPF/NCAPH/BUB1/SGO2/SGO1/ECT2/TACC3/NCAPG/CENPE/MAD2L1/TRIP13/CENPK/CCNB1/PTTG1/KIFC1/TTK/FBXO5/NCAPG2/KIF4A/ESCO2/CCNE2/DSCC1/KIF18A/FEN1/INCENP/CDCA5/ZWINT/NCAPD2/RACGAP1/ESPL1/DLGAP5/BUB1B/KNSTRN/KNL1/NUSAP1/KIF23/PRC1/PLK1/CDT1/HASPIN/AURKB/SPAG5/CDC6/TOP2A/KIF18B/EME1/BRIP1/NDC80/FAM83D/UBE2C/CCNE1/SMC1B	59		hsa04218	Cellular senescence	16/332	156/8105	0.000629271	0.0234628	0.0224267	E2F2/IL1A/CDC25A/CCNA2/CCNB1/EIF4EBP1/CCNE2/CDKN2A/CHEK1/CDK1/FOXM1/CCNB2/E2F1/MYBL2/CCNE1/KIR2DL4	16
BP	GO:0006260	DNA replication	53/809	273/18866	1.15633e-20	6.87872e-18	6.28526e-18	CLSPN/ORC1/CDC7/DTL/EXO1/RRM2/MCM6/POLQ/MCM2/RFC4/EREG/CCNA2/HMGA1/FBXO5/DBF4/MCM7/ESCO2/GINS4/MCM4/CCNE2/DSCC1/RECQL4/E2F8/FAM111B/FEN1/CHEK1/MCM10/CDK1/TIMELESS/PRIM1/E2F7/RFC3/POLE2/WDHD1/RAD51/PCLAF/PIF1/TICRR/BLM/ORC6/GINS3/GINS2/CDT1/CDC6/BRCA1/EME1/BRIP1/PCNA/GINS1/RNASEH2A/CCNE1/CDC45/CHAF1B	53		hsa03440	Homologous recombination	7/332	41/8105	0.00122656	0.0368834	0.0352546	RAD54L/XRCC2/RAD51/BLM/BRCA1/EME1/BRIP1	7
BP	GO:0006261	DNA-dependent DNA replication	37/809	151/18866	2.62145e-18	1.38617e-15	1.26658e-15	ORC1/CDC7/MCM6/POLQ/MCM2/RFC4/HMGA1/FBXO5/DBF4/MCM7/GINS4/MCM4/CCNE2/DSCC1/RECQL4/E2F8/FEN1/MCM10/TIMELESS/PRIM1/E2F7/RFC3/POLE2/WDHD1/RAD51/TICRR/BLM/ORC6/GINS3/GINS2/CDT1/CDC6/EME1/PCNA/GINS1/CCNE1/CDC45	37		hsa05222	Small cell lung cancer	11/332	92/8105	0.00127184	0.0368834	0.0352546	E2F2/CKS1B/RXRG/LAMC2/COL4A3/SKP2/CCNE2/CKS2/LAMA1/E2F1/CCNE1	11
BP	GO:1902850	microtubule cytoskeleton organization involved in mitosis	35/809	144/18866	2.86649e-17	1.36416e-14	1.24647e-14	STMN1/CDC20/STIL/PSRC1/NUF2/NEK2/CENPA/SPC25/POC1A/TACC3/CENPE/MAD2L1/CCNB1/CENPH/KIFC1/TTK/KIF4A/SAPCD2/KIF11/RACGAP1/ESPL1/BORA/DLGAP5/NUSAP1/KIF23/PRC1/PLK1/AURKB/BIRC5/NDC80/TPX2/MYBL2/AURKA/FSD1/WDR62	35		hsa04657	IL-17 signaling pathway	11/332	94/8105	0.00151905	0.0396472	0.0378963	S100A9/S100A8/S100A7/CXCL5/CXCL10/DEFB4A/FOSL1/MMP3/IL17C/CCL7/FOSB	11
BP	GO:0007051	spindle organization	39/809	183/18866	5.64178e-17	2.44084e-14	2.23026e-14	AUNIP/STMN1/CDC20/STIL/PSRC1/NUF2/ASPM/NEK2/SPC25/POC1A/TACC3/CENPE/TPPP/CCNB1/CENPH/KIFC1/TTK/CENPW/FBXO5/KIF4A/INCENP/KIF11/RACGAP1/ESPL1/BORA/DLGAP5/KNSTRN/KIF23/PRC1/PLK1/AURKB/SPAG5/BIRC5/NDC80/TPX2/MYBL2/AURKA/FSD1/WDR62	39		hsa04610	Complement and coagulation cascades	10/332	85/8105	0.00236506	0.0545069	0.0520998	C8A/C4BPA/F11/C7/C6/F12/F2/PLAU/CPB2/SERPINA5	10
BP	GO:0051983	regulation of chromosome segregation	29/809	107/18866	6.74234e-16	2.6739e-13	2.44321e-13	CDC20/KIF2C/NEK2/CENPF/BUB1/ECT2/TACC3/CENPE/MAD2L1/TRIP13/CCNB1/PTTG1/TTK/FBXO5/FEN1/CDCA5/MKI67/RACGAP1/ESPL1/DLGAP5/BUB1B/KNSTRN/PLK1/CDT1/AURKB/SPAG5/CDC6/NDC80/UBE2C	29		hsa04914	Progesterone-mediated oocyte maturation	11/332	100/8105	0.00250607	0.0545069	0.0520998	BUB1/CDC25A/MAD2L1/CCNA2/CCNB1/CDC25C/CDK1/CCNB2/PKMYT1/PLK1/AURKA	11
BP	GO:0007052	mitotic spindle organization	30/809	118/18866	1.44219e-15	5.27954e-13	4.82405e-13	STMN1/CDC20/STIL/PSRC1/NUF2/NEK2/SPC25/POC1A/TACC3/CENPE/CCNB1/CENPH/KIFC1/TTK/KIF4A/KIF11/RACGAP1/BORA/DLGAP5/KIF23/PRC1/PLK1/AURKB/BIRC5/NDC80/TPX2/MYBL2/AURKA/FSD1/WDR62	30		hsa04512	ECM-receptor interaction	10/332	88/8105	0.00306192	0.0560534	0.0535779	SV2A/LAMC2/COL4A3/COL6A5/COL6A6/HMMR/TNXB/ITGA8/COL2A1/LAMA1	10
BP	GO:0007088	regulation of mitotic nuclear division	35/809	163/18866	1.78355e-15	6.06279e-13	5.53973e-13	CDC20/NEK2/CENPF/BUB1/IL1A/TACC3/EREG/CENPE/MAD2L1/TRIP13/CCNB1/CDC25C/PTTG1/TTK/FBXO5/ANLN/CDCA5/CHEK1/KIF20B/KIF11/MKI67/ESPL1/BORA/DLGAP5/BUB1B/NUSAP1/PKMYT1/PLK1/CDT1/AURKB/CDC6/SPHK1/NDC80/UBE2C/AURKA	35		hsa04974	Protein digestion and absorption	11/332	103/8105	0.00316548	0.0560534	0.0535779	ATP1A2/COL4A3/COL7A1/COL6A5/COL6A6/COL22A1/PRSS3/COL2A1/CPB2/SLC15A1/ATP1B2	11
BP	GO:0019730	antimicrobial humoral response	30/809	137/18866	1.07393e-13	3.40721e-11	3.11326e-11	S100A9/S100A12/S100A8/S100A7/ITLN1/GNLY/IL36RN/JCHAIN/CXCL5/CXCL10/CXCL11/CXCL14/SPINK5/PGC/DEFB1/DEFB4A/PRSS3/F2/SFTPD/GAPDH/KRT6A/PLA2G1B/CTSG/BPIFB1/WFDC5/WFDC12/PI3/SLPI/AZU1/ELANE	30		hsa00590	Arachidonic acid metabolism	8/332	61/8105	0.00322146	0.0560534	0.0535779	PTGDS/PLA2G12B/PLA2G1B/PLA2G4F/PLA2G10/ALOX15/ALOX15B/CYP4F3	8
BP	GO:0051783	regulation of nuclear division	35/809	188/18866	1.65998e-13	4.93741e-11	4.51144e-11	CDC20/NEK2/CENPF/BUB1/IL1A/TACC3/EREG/CENPE/MAD2L1/TRIP13/CCNB1/CDC25C/PTTG1/TTK/FBXO5/ANLN/CDCA5/CHEK1/KIF20B/KIF11/MKI67/ESPL1/BORA/DLGAP5/BUB1B/NUSAP1/PKMYT1/PLK1/CDT1/AURKB/CDC6/SPHK1/NDC80/UBE2C/AURKA	35
BP	GO:0010965	regulation of mitotic sister chromatid separation	20/809	61/18866	4.15035e-13	1.16185e-10	1.06162e-10	CDC20/CENPF/BUB1/TACC3/CENPE/MAD2L1/TRIP13/CCNB1/PTTG1/TTK/FBXO5/ESPL1/DLGAP5/BUB1B/PLK1/CDT1/AURKB/CDC6/NDC80/UBE2C	20
BP	GO:0051304	chromosome separation	24/809	94/18866	9.04665e-13	2.39183e-10	2.18548e-10	CDC20/CENPF/NCAPH/BUB1/TACC3/CENPE/MAD2L1/TRIP13/CCNB1/PTTG1/TTK/FBXO5/NCAPD2/ESPL1/DLGAP5/BUB1B/PLK1/CDT1/AURKB/CDC6/TOP2A/EME1/NDC80/UBE2C	24
BP	GO:0051306	mitotic sister chromatid separation	20/809	64/18866	1.15593e-12	2.8953e-10	2.64551e-10	CDC20/CENPF/BUB1/TACC3/CENPE/MAD2L1/TRIP13/CCNB1/PTTG1/TTK/FBXO5/ESPL1/DLGAP5/BUB1B/PLK1/CDT1/AURKB/CDC6/NDC80/UBE2C	20
BP	GO:0007091	metaphase/anaphase transition of mitotic cell cycle	19/809	58/18866	1.63513e-12	3.8908e-10	3.55513e-10	CDC20/CENPF/BUB1/TACC3/CENPE/MAD2L1/TRIP13/CCNB1/TTK/FBXO5/ESPL1/DLGAP5/BUB1B/PLK1/CDT1/AURKB/CDC6/NDC80/UBE2C	19
BP	GO:0045787	positive regulation of cell cycle	51/809	396/18866	2.13777e-12	4.77807e-10	4.36585e-10	CDC7/PSRC1/CKS1B/KIF14/DTL/IL1A/CDK5R2/CDC25A/POC1A/ECT2/EREG/MAD2L1/PLK4/CCNB1/CDC25C/FBXO5/DBF4/EZH2/EIF4EBP1/CKS2/E2F8/FEN1/CDCA5/FOSL1/CHEK1/CDK1/KIF20B/RACGAP1/ESPL1/HMGA2/E2F7/CIT/DLGAP5/NUSAP1/KIF23/CDT1/SOX15/AURKB/SPAG5/SLC6A4/CDC6/BRCA1/SPHK1/NDC80/PCNA/E2F1/FAM83D/UBE2C/AURKA/CDC45/GTSE1	51
BP	GO:1905818	regulation of chromosome separation	20/809	66/18866	2.20882e-12	4.77807e-10	4.36585e-10	CDC20/CENPF/BUB1/TACC3/CENPE/MAD2L1/TRIP13/CCNB1/PTTG1/TTK/FBXO5/ESPL1/DLGAP5/BUB1B/PLK1/CDT1/AURKB/CDC6/NDC80/UBE2C	20
BP	GO:0044784	metaphase/anaphase transition of cell cycle	19/809	60/18866	3.25466e-12	6.73431e-10	6.15332e-10	CDC20/CENPF/BUB1/TACC3/CENPE/MAD2L1/TRIP13/CCNB1/TTK/FBXO5/ESPL1/DLGAP5/BUB1B/PLK1/CDT1/AURKB/CDC6/NDC80/UBE2C	19
BP	GO:0000075	cell cycle checkpoint	36/809	219/18866	3.55583e-12	7.05091e-10	6.44259e-10	CLSPN/CDC20/ORC1/DTL/CENPF/BUB1/MAD2L1/TRIP13/CCNB1/CDC25C/TTK/E2F8/CHEK1/ZWINT/CDK1/TIMELESS/HMGA2/E2F7/BUB1B/WDR76/TICRR/BLM/PLK1/CDT1/AURKB/CDC6/TOP2A/BRCA1/EME1/BRIP1/NDC80/PCNA/E2F1/AURKA/CDC45/GTSE1	36
BP	GO:0051321	meiotic cell cycle	39/809	254/18866	4.03093e-12	7.67327e-10	7.01127e-10	CDC20/RAD54L/NUF2/ASPM/NEK2/EXO1/NCAPH/BUB1/SGO2/SGO1/CDC25A/EREG/MND1/TRIP13/CDC25C/PTTG1/TTK/FBXO5/XRCC2/MYBL1/CCNE2/CKS2/KIF18A/INCENP/NCAPD2/ESPL1/BUB1B/RAD51/PKMYT1/PLK1/FANCA/TOP2A/PSMC3IP/EME1/BRIP1/AURKA/CCNE1/SMC1B/RSPH1	39
BP	GO:0090068	positive regulation of cell cycle process	43/809	302/18866	4.25802e-12	7.79381e-10	7.12141e-10	CDC7/KIF14/DTL/IL1A/CDC25A/POC1A/ECT2/EREG/MAD2L1/PLK4/CCNB1/CDC25C/FBXO5/DBF4/EZH2/E2F8/FEN1/CDCA5/CDK1/KIF20B/RACGAP1/ESPL1/HMGA2/E2F7/CIT/DLGAP5/NUSAP1/KIF23/CDT1/SOX15/AURKB/SPAG5/CDC6/BRCA1/SPHK1/NDC80/PCNA/E2F1/FAM83D/UBE2C/AURKA/CDC45/GTSE1	43
BP	GO:0033045	regulation of sister chromatid segregation	22/809	84/18866	4.62655e-12	8.15472e-10	7.45118e-10	CDC20/CENPF/BUB1/TACC3/CENPE/MAD2L1/TRIP13/CCNB1/PTTG1/TTK/FBXO5/FEN1/CDCA5/ESPL1/DLGAP5/BUB1B/PLK1/CDT1/AURKB/CDC6/NDC80/UBE2C	22
BP	GO:0071103	DNA conformation change	47/809	355/18866	5.97748e-12	1.01596e-09	9.28308e-10	RAD54L/CENPA/NCAPH/MCM6/HJURP/POLQ/MCM2/RFC4/NCAPG/HMGB2/CENPU/CENPK/CCNB1/CENPH/HMGA1/CENPW/MCM7/NCAPG2/ERCC6L/CENPI/GINS4/MCM4/DSCC1/RECQL4/CDKN2A/INCENP/CDCA5/CDK1/HELLS/NCAPD2/APOBEC1/HMGA2/RFC3/KNL1/RAD51/OIP5/NUSAP1/PIF1/BLM/ERN2/CENPN/GINS2/TOP2A/BRIP1/ASF1B/CENPM/CHAF1B	47
BP	GO:0030071	regulation of mitotic metaphase/anaphase transition	18/809	56/18866	9.11972e-12	1.49658e-09	1.36746e-09	CDC20/CENPF/BUB1/CENPE/MAD2L1/TRIP13/CCNB1/TTK/FBXO5/ESPL1/DLGAP5/BUB1B/PLK1/CDT1/AURKB/CDC6/NDC80/UBE2C	18
BP	GO:1903046	meiotic cell cycle process	33/809	193/18866	9.43974e-12	1.49746e-09	1.36827e-09	CDC20/RAD54L/NUF2/ASPM/NCAPH/BUB1/SGO2/SGO1/CDC25A/EREG/MND1/TRIP13/CDC25C/PTTG1/TTK/FBXO5/MYBL1/CCNE2/CKS2/KIF18A/INCENP/NCAPD2/ESPL1/BUB1B/RAD51/PLK1/FANCA/TOP2A/PSMC3IP/EME1/BRIP1/AURKA/CCNE1	33
BP	GO:0033047	regulation of mitotic sister chromatid segregation	20/809	72/18866	1.32878e-11	2.0399e-09	1.8639e-09	CDC20/CENPF/BUB1/TACC3/CENPE/MAD2L1/TRIP13/CCNB1/PTTG1/TTK/FBXO5/ESPL1/DLGAP5/BUB1B/PLK1/CDT1/AURKB/CDC6/NDC80/UBE2C	20
BP	GO:0044786	cell cycle DNA replication	19/809	65/18866	1.60149e-11	2.38171e-09	2.17623e-09	CDC7/MCM6/MCM2/RFC4/FBXO5/DBF4/MCM7/MCM4/E2F8/FEN1/PRIM1/E2F7/RFC3/POLE2/RAD51/CDT1/PCNA/GINS1/CDC45	19
BP	GO:1902099	regulation of metaphase/anaphase transition of cell cycle	18/809	58/18866	1.78247e-11	2.57054e-09	2.34877e-09	CDC20/CENPF/BUB1/CENPE/MAD2L1/TRIP13/CCNB1/TTK/FBXO5/ESPL1/DLGAP5/BUB1B/PLK1/CDT1/AURKB/CDC6/NDC80/UBE2C	18
BP	GO:0007093	mitotic cell cycle checkpoint	30/809	166/18866	1.97783e-11	2.76838e-09	2.52954e-09	CLSPN/CDC20/ORC1/CENPF/BUB1/MAD2L1/TRIP13/CCNB1/CDC25C/TTK/E2F8/ZWINT/CDK1/HMGA2/E2F7/BUB1B/TICRR/BLM/PLK1/CDT1/AURKB/CDC6/TOP2A/BRCA1/EME1/NDC80/PCNA/E2F1/AURKA/GTSE1	30
BP	GO:0006270	DNA replication initiation	15/809	39/18866	2.57497e-11	3.50122e-09	3.19916e-09	ORC1/MCM6/MCM2/MCM7/MCM4/CCNE2/MCM10/PRIM1/POLE2/TICRR/ORC6/CDT1/CDC6/CCNE1/CDC45	15
BP	GO:0044843	cell cycle G1/S phase transition	42/809	310/18866	3.86834e-11	5.11373e-09	4.67254e-09	ORC1/CDC7/IQGAP3/KIF14/RRM2/MCM6/CDC25A/FAM107A/MCM2/CCNA2/SKP2/CCNB1/CDC25C/MIR30C2/FBXO5/DBF4/MCM7/EZH2/FHL1/EIF4EBP1/MCM4/CCNE2/CDKN2A/E2F8/MCM10/CDK1/PRIM1/E2F7/POLE2/CDKN3/ORC6/CDT1/CDC6/TYMS/PCNA/E2F1/FAM83D/AURKA/CCNE1/CDC45/SUSD2/GTSE1	42
BP	GO:0008608	attachment of spindle microtubules to kinetochore	14/809	34/18866	3.98155e-11	5.12114e-09	4.67931e-09	KIF2C/NUF2/NEK2/SGO1/ECT2/CENPE/CCNB1/RACGAP1/KNSTRN/KNL1/CDT1/AURKB/SPAG5/NDC80	14
BP	GO:0140013	meiotic nuclear division	30/809	177/18866	1.04022e-10	1.30273e-08	1.19034e-08	CDC20/RAD54L/NUF2/ASPM/NCAPH/BUB1/SGO2/SGO1/EREG/MND1/TRIP13/PTTG1/TTK/FBXO5/MYBL1/CCNE2/CKS2/KIF18A/INCENP/ESPL1/BUB1B/RAD51/PLK1/FANCA/TOP2A/PSMC3IP/EME1/BRIP1/AURKA/CCNE1	30
BP	GO:0000082	G1/S transition of mitotic cell cycle	39/809	287/18866	1.77773e-10	2.16929e-08	1.98214e-08	ORC1/CDC7/IQGAP3/KIF14/RRM2/MCM6/CDC25A/FAM107A/MCM2/SKP2/CCNB1/CDC25C/MIR30C2/FBXO5/DBF4/MCM7/EZH2/FHL1/EIF4EBP1/MCM4/CCNE2/CDKN2A/E2F8/MCM10/CDK1/PRIM1/E2F7/POLE2/CDKN3/ORC6/CDT1/CDC6/TYMS/PCNA/E2F1/AURKA/CCNE1/CDC45/GTSE1	39
BP	GO:0033046	negative regulation of sister chromatid segregation	15/809	44/18866	1.92641e-10	2.29195e-08	2.09421e-08	CDC20/CENPF/BUB1/MAD2L1/TRIP13/CCNB1/PTTG1/TTK/FBXO5/ESPL1/BUB1B/PLK1/CDT1/AURKB/NDC80	15
BP	GO:0001578	microtubule bundle formation	22/809	101/18866	2.31896e-10	2.69169e-08	2.45947e-08	DNAI3/PSRC1/DRC1/CFAP65/ZMYND10/CFAP100/TPPP/KIF20A/RSPH4A/DNAAF6/DNAI1/CFAP157/HOATZ/CFAP43/CFAP73/PRC1/PLK1/TPPP3/DNAAF1/GAS2L2/DNAI2/RSPH1	22
BP	GO:0007018	microtubule-based movement	45/809	368/18866	2.4562e-10	2.78311e-08	2.543e-08	KIF2C/DNAI3/KIF14/DRC1/CFAP221/CFAP65/KIF1A/KIF15/ZMYND10/CFAP100/ZBBX/UCHL1/CENPE/TTC29/KIF20A/KIFC1/TCTE1/RSPH4A/KIF4A/DNAAF6/DEFB1/SYBU/DNAI1/CFAP157/KIF18A/HOATZ/CFAP70/KIF20B/KIF11/CFAP43/RACGAP1/CFAP73/DLGAP5/KIF23/DRC7/DYNLRB2/DNAAF1/TEKT1/DNAH9/GAS2L2/KIF18B/TAC4/DNAI2/AQP4/NEFH	45
BP	GO:0051985	negative regulation of chromosome segregation	15/809	45/18866	2.77592e-10	3.07223e-08	2.80718e-08	CDC20/CENPF/BUB1/MAD2L1/TRIP13/CCNB1/PTTG1/TTK/FBXO5/ESPL1/BUB1B/PLK1/CDT1/AURKB/NDC80	15
BP	GO:2000816	negative regulation of mitotic sister chromatid separation	14/809	39/18866	3.53213e-10	3.82032e-08	3.49072e-08	CDC20/CENPF/BUB1/MAD2L1/TRIP13/CCNB1/PTTG1/TTK/FBXO5/BUB1B/PLK1/CDT1/AURKB/NDC80	14
BP	GO:0051383	kinetochore organization	11/809	22/18866	3.85677e-10	4.07875e-08	3.72686e-08	NUF2/CENPF/CENPA/CENPE/CENPK/CENPH/CENPW/DLGAP5/CENPN/CDT1/NDC80	11
BP	GO:0051310	metaphase plate congression	17/809	61/18866	4.32222e-10	4.47162e-08	4.08583e-08	CDCA8/KIF2C/PSRC1/NUF2/KIF14/CENPF/CENPE/CCNB1/KIFC1/KIF18A/INCENP/CDCA5/CDT1/AURKB/SPAG5/NDC80/FAM83D	17
BP	GO:1905819	negative regulation of chromosome separation	14/809	40/18866	5.22093e-10	5.28647e-08	4.83039e-08	CDC20/CENPF/BUB1/MAD2L1/TRIP13/CCNB1/PTTG1/TTK/FBXO5/BUB1B/PLK1/CDT1/AURKB/NDC80	14
BP	GO:0033048	negative regulation of mitotic sister chromatid segregation	14/809	42/18866	1.09779e-09	1.08841e-07	9.94508e-08	CDC20/CENPF/BUB1/MAD2L1/TRIP13/CCNB1/PTTG1/TTK/FBXO5/BUB1B/PLK1/CDT1/AURKB/NDC80	14
BP	GO:1901987	regulation of cell cycle phase transition	52/809	486/18866	1.26745e-09	1.23098e-07	1.12478e-07	CLSPN/CDC20/ORC1/CDC7/KIF14/NEK2/DTL/CENPF/BUB1/CDC25A/FAM107A/CENPE/MAD2L1/PLK4/TRIP13/CCNB1/CDC25C/HMMR/MIR30C2/TTK/FBXO5/ANLN/DBF4/EZH2/FHL1/CDKN2A/E2F8/CDCA5/CHEK1/CDK1/ESPL1/HMGA2/E2F7/DLGAP5/BUB1B/TICRR/BLM/PLK1/CDT1/AURKB/CDC6/BRCA1/NDC80/PCNA/TPX2/E2F1/FAM83D/UBE2C/AURKA/CDC45/SUSD2/GTSE1	52
BP	GO:0045841	negative regulation of mitotic metaphase/anaphase transition	13/809	36/18866	1.39383e-09	1.32665e-07	1.21219e-07	CDC20/CENPF/BUB1/MAD2L1/TRIP13/CCNB1/TTK/FBXO5/BUB1B/PLK1/CDT1/AURKB/NDC80	13
BP	GO:1901988	negative regulation of cell cycle phase transition	36/809	270/18866	1.51653e-09	1.41513e-07	1.29304e-07	CLSPN/CDC20/ORC1/DTL/CENPF/BUB1/FAM107A/MAD2L1/TRIP13/CCNB1/CDC25C/MIR30C2/TTK/FBXO5/EZH2/FHL1/CDKN2A/E2F8/CHEK1/CDK1/HMGA2/E2F7/BUB1B/TICRR/BLM/PLK1/CDT1/AURKB/CDC6/BRCA1/NDC80/PCNA/E2F1/AURKA/SUSD2/GTSE1	36
BP	GO:1902100	negative regulation of metaphase/anaphase transition of cell cycle	13/809	37/18866	2.06491e-09	1.88979e-07	1.72675e-07	CDC20/CENPF/BUB1/MAD2L1/TRIP13/CCNB1/TTK/FBXO5/BUB1B/PLK1/CDT1/AURKB/NDC80	13
BP	GO:0003341	cilium movement	26/809	156/18866	2.65108e-09	2.38047e-07	2.1751e-07	DNAI3/DRC1/CFAP221/CFAP65/ZMYND10/CFAP100/ZBBX/TTC29/TCTE1/RSPH4A/DNAAF6/DEFB1/DNAI1/CFAP157/HOATZ/CFAP70/CFAP43/CFAP73/DRC7/DNAAF1/TEKT1/DNAH9/GAS2L2/TAC4/DNAI2/AQP4	26
BP	GO:0045839	negative regulation of mitotic nuclear division	15/809	52/18866	2.72395e-09	2.40061e-07	2.1935e-07	CDC20/CENPF/BUB1/MAD2L1/TRIP13/CCNB1/PTTG1/TTK/FBXO5/CHEK1/BUB1B/PLK1/CDT1/AURKB/NDC80	15
BP	GO:0033260	nuclear DNA replication	16/809	60/18866	2.8769e-09	2.4893e-07	2.27454e-07	CDC7/MCM6/MCM2/RFC4/DBF4/MCM7/MCM4/FEN1/PRIM1/RFC3/POLE2/RAD51/CDT1/PCNA/GINS1/CDC45	16
BP	GO:0010948	negative regulation of cell cycle process	42/809	359/18866	3.7535e-09	3.18981e-07	2.91461e-07	CLSPN/CDC20/ORC1/CDC7/NEK2/DTL/CENPF/RRM2/BUB1/FAM107A/MAD2L1/TRIP13/CCNB1/CDC25C/PTTG1/MIR30C2/TTK/FBXO5/EZH2/FHL1/CDKN2A/E2F8/CHEK1/CDK1/ESPL1/HMGA2/E2F7/BUB1B/RAD51/TICRR/BLM/PLK1/CDT1/AURKB/CDC6/BRCA1/NDC80/PCNA/E2F1/AURKA/SUSD2/GTSE1	42
BP	GO:0050000	chromosome localization	18/809	79/18866	4.6674e-09	3.78592e-07	3.4593e-07	CDCA8/KIF2C/PSRC1/NUF2/KIF14/CENPF/CENPE/CCNB1/KIFC1/KIF18A/INCENP/CDCA5/DLGAP5/CDT1/AURKB/SPAG5/NDC80/FAM83D	18
BP	GO:0051303	establishment of chromosome localization	18/809	79/18866	4.6674e-09	3.78592e-07	3.4593e-07	CDCA8/KIF2C/PSRC1/NUF2/KIF14/CENPF/CENPE/CCNB1/KIFC1/KIF18A/INCENP/CDCA5/DLGAP5/CDT1/AURKB/SPAG5/NDC80/FAM83D	18
BP	GO:0000727	double-strand break repair via break-induced replication	8/809	12/18866	4.69362e-09	3.78592e-07	3.4593e-07	CDC7/MCM6/MCM2/MCM7/GINS4/MCM4/GINS2/CDC45	8
BP	GO:0031570	DNA integrity checkpoint	26/809	161/18866	5.28118e-09	4.14908e-07	3.79112e-07	CLSPN/ORC1/DTL/CCNB1/CDC25C/E2F8/CHEK1/CDK1/TIMELESS/HMGA2/E2F7/WDR76/TICRR/BLM/PLK1/CDT1/CDC6/TOP2A/BRCA1/EME1/BRIP1/PCNA/E2F1/AURKA/CDC45/GTSE1	26
BP	GO:1901990	regulation of mitotic cell cycle phase transition	48/809	448/18866	5.31822e-09	4.14908e-07	3.79112e-07	CLSPN/CDC20/ORC1/CDC7/KIF14/NEK2/DTL/CENPF/BUB1/CDC25A/FAM107A/CENPE/MAD2L1/PLK4/TRIP13/CCNB1/CDC25C/HMMR/MIR30C2/TTK/FBXO5/ANLN/EZH2/FHL1/CDKN2A/E2F8/CDCA5/CDK1/ESPL1/HMGA2/E2F7/DLGAP5/BUB1B/TICRR/BLM/PLK1/CDT1/AURKB/CDC6/BRCA1/NDC80/PCNA/TPX2/E2F1/UBE2C/AURKA/CDC45/GTSE1	48
BP	GO:0000281	mitotic cytokinesis	17/809	72/18866	7.00746e-09	5.37879e-07	4.91474e-07	STMN1/CENPA/ECT2/KIF20A/ANLN/KIF4A/INCENP/KIF20B/CEP55/RACGAP1/ESPL1/CIT/CKAP2/NUSAP1/KIF23/PRC1/PLK1	17
BP	GO:0007094	mitotic spindle assembly checkpoint	12/809	34/18866	8.17967e-09	5.89804e-07	5.38919e-07	CDC20/CENPF/BUB1/MAD2L1/TRIP13/CCNB1/TTK/BUB1B/PLK1/CDT1/AURKB/NDC80	12
BP	GO:0031577	spindle checkpoint	12/809	34/18866	8.17967e-09	5.89804e-07	5.38919e-07	CDC20/CENPF/BUB1/MAD2L1/TRIP13/CCNB1/TTK/BUB1B/PLK1/CDT1/AURKB/NDC80	12
BP	GO:0071173	spindle assembly checkpoint	12/809	34/18866	8.17967e-09	5.89804e-07	5.38919e-07	CDC20/CENPF/BUB1/MAD2L1/TRIP13/CCNB1/TTK/BUB1B/PLK1/CDT1/AURKB/NDC80	12
BP	GO:0071174	mitotic spindle checkpoint	12/809	34/18866	8.17967e-09	5.89804e-07	5.38919e-07	CDC20/CENPF/BUB1/MAD2L1/TRIP13/CCNB1/TTK/BUB1B/PLK1/CDT1/AURKB/NDC80	12
BP	GO:0034508	centromere complex assembly	15/809	56/18866	8.41563e-09	5.97761e-07	5.4619e-07	CENPF/CENPA/HJURP/CENPE/CENPU/CENPK/CENPH/CENPW/CENPI/HELLS/DLGAP5/KNL1/OIP5/CENPN/CENPM	15
BP	GO:1901991	negative regulation of mitotic cell cycle phase transition	33/809	251/18866	1.04001e-08	7.27852e-07	6.65058e-07	CLSPN/CDC20/ORC1/CENPF/BUB1/FAM107A/MAD2L1/TRIP13/CCNB1/CDC25C/MIR30C2/TTK/FBXO5/EZH2/FHL1/CDKN2A/E2F8/CDK1/HMGA2/E2F7/BUB1B/TICRR/BLM/PLK1/CDT1/AURKB/CDC6/BRCA1/NDC80/PCNA/E2F1/AURKA/GTSE1	33
BP	GO:0061844	antimicrobial humoral immune response mediated by antimicrobial peptide	17/809	75/18866	1.35897e-08	9.37298e-07	8.56434e-07	S100A9/S100A12/S100A7/GNLY/CXCL5/CXCL10/CXCL11/CXCL14/SPINK5/PGC/DEFB1/DEFB4A/F2/GAPDH/KRT6A/PLA2G1B/ELANE	17
BP	GO:2001251	negative regulation of chromosome organization	24/809	148/18866	1.87781e-08	1.27664e-06	1.1665e-06	CDC20/CENPF/BUB1/MCM2/MAD2L1/TRIP13/CCNB1/PTTG1/HMGA1/TTK/FBXO5/TWIST1/ATAD2/APOBEC1/ESPL1/BUB1B/PIF1/PLK1/CDT1/AURKB/TOP2A/BRCA1/NDC80/DNMT3B	24
BP	GO:0051302	regulation of cell division	26/809	171/18866	1.92092e-08	1.28756e-06	1.17647e-06	ASPM/KIF14/IL1A/ECT2/EREG/PLK4/VEGFC/KIF20A/VEGFD/E2F8/INCENP/KIF20B/RACGAP1/E2F7/CIT/KIF23/BLM/PRC1/PLK1/ORC6/AURKB/CDC6/KIF18B/AURKA/FSD1/SUSD2	26
BP	GO:0051784	negative regulation of nuclear division	15/809	60/18866	2.34644e-08	1.55093e-06	1.41713e-06	CDC20/CENPF/BUB1/MAD2L1/TRIP13/CCNB1/PTTG1/TTK/FBXO5/CHEK1/BUB1B/PLK1/CDT1/AURKB/NDC80	15
BP	GO:0045930	negative regulation of mitotic cell cycle	39/809	341/18866	2.54128e-08	1.6567e-06	1.51377e-06	CLSPN/CDC20/ORC1/CENPF/BUB1/FAM107A/MAD2L1/TRIP13/CCNB1/CDC25C/PTTG1/MIR30C2/TTK/FBXO5/EZH2/FHL1/CDKN2A/E2F8/DDIAS/CHEK1/ZWINT/CDK1/HMGA2/E2F7/BUB1B/TICRR/BLM/PLK1/CDT1/AURKB/CDC6/TOP2A/BRCA1/EME1/NDC80/PCNA/E2F1/AURKA/GTSE1	39
BP	GO:0000725	recombinational repair	23/809	140/18866	2.88221e-08	1.85357e-06	1.69365e-06	AUNIP/RAD54L/CDC7/MCM6/POLQ/MCM2/MCM7/XRCC2/FANCB/GINS4/MCM4/RECQL4/FEN1/CHEK1/RAD51AP1/TIMELESS/PARPBP/RAD51/BLM/GINS2/BRCA1/HROB/CDC45	23
BP	GO:0006271	DNA strand elongation involved in DNA replication	9/809	19/18866	2.94191e-08	1.86674e-06	1.70569e-06	RFC4/MCM7/GINS4/MCM4/RFC3/GINS3/GINS2/PCNA/GINS1	9
BP	GO:0006323	DNA packaging	31/809	240/18866	4.39251e-08	2.75052e-06	2.51322e-06	CENPA/NCAPH/HJURP/MCM2/NCAPG/HMGB2/CENPU/CENPK/CCNB1/CENPH/HMGA1/CENPW/NCAPG2/CENPI/CDKN2A/INCENP/CDCA5/CDK1/HELLS/NCAPD2/APOBEC1/HMGA2/KNL1/OIP5/NUSAP1/ERN2/CENPN/TOP2A/ASF1B/CENPM/CHAF1B	31
BP	GO:0006959	humoral immune response	41/809	377/18866	4.64672e-08	2.87192e-06	2.62414e-06	C8A/S100A9/S100A12/S100A8/S100A7/ITLN1/C4BPA/EXO1/GNLY/IL36RN/JCHAIN/CXCL5/CXCL10/CXCL11/C7/C6/CXCL14/SPINK5/PGC/DEFB1/DEFB4A/PRSS3/F2/MS4A1/SFTPD/GAPDH/KRT6A/PLA2G1B/CPB2/CTSG/IGHV3-16/IGHV1-45/MFAP4/BPIFB1/WFDC5/WFDC12/PI3/SLPI/AZU1/ELANE/FCER2	41
BP	GO:0007080	mitotic metaphase plate congression	13/809	47/18866	5.47725e-08	3.34182e-06	3.05351e-06	CDCA8/KIF2C/PSRC1/NUF2/KIF14/CENPE/CCNB1/KIFC1/KIF18A/CDCA5/CDT1/AURKB/NDC80	13
BP	GO:0061982	meiosis I cell cycle process	21/809	124/18866	6.68244e-08	4.02554e-06	3.67824e-06	RAD54L/SGO2/SGO1/CDC25A/MND1/TRIP13/CDC25C/PTTG1/FBXO5/MYBL1/CCNE2/CKS2/ESPL1/RAD51/PLK1/TOP2A/PSMC3IP/EME1/BRIP1/AURKA/CCNE1	21
BP	GO:0044839	cell cycle G2/M phase transition	33/809	273/18866	8.15399e-08	4.85061e-06	4.43212e-06	CLSPN/ORC1/CDC7/KIF14/NEK2/DTL/CENPF/CDC25A/CCNA2/PLK4/SKP2/CCNB1/CDC25C/HMMR/FBXO5/FHL1/MELK/CHEK1/CDK1/FOXM1/HMGA2/BORA/CCNB2/TICRR/BLM/PKMYT1/PLK1/AURKB/CDC6/BRCA1/TPX2/AURKA/GTSE1	33
BP	GO:0000910	cytokinesis	25/809	172/18866	8.90339e-08	5.23102e-06	4.77972e-06	STMN1/KIF14/CENPA/ECT2/PLK4/KIF20A/ANLN/KIF4A/E2F8/INCENP/KIF20B/CEP55/RACGAP1/ESPL1/E2F7/CIT/CKAP2/NUSAP1/KIF23/PRC1/PLK1/AURKB/CDC6/AURKA/FSD1	25
BP	GO:0000724	double-strand break repair via homologous recombination	22/809	138/18866	9.99282e-08	5.77652e-06	5.27816e-06	AUNIP/RAD54L/CDC7/MCM6/POLQ/MCM2/MCM7/XRCC2/FANCB/GINS4/MCM4/RECQL4/FEN1/CHEK1/RAD51AP1/TIMELESS/PARPBP/RAD51/BLM/GINS2/BRCA1/CDC45	22
BP	GO:0032392	DNA geometric change	20/809	116/18866	1.00746e-07	5.77652e-06	5.27816e-06	RAD54L/MCM6/POLQ/MCM2/RFC4/HMGB2/HMGA1/MCM7/ERCC6L/GINS4/MCM4/DSCC1/RECQL4/RFC3/RAD51/PIF1/BLM/GINS2/TOP2A/BRIP1	20
BP	GO:0006268	DNA unwinding involved in DNA replication	8/809	16/18866	1.04663e-07	5.92963e-06	5.41806e-06	MCM6/MCM2/HMGA1/MCM7/MCM4/RECQL4/RAD51/BLM	8
BP	GO:0000083	regulation of transcription involved in G1/S transition of mitotic cell cycle	11/809	35/18866	1.36678e-07	7.65235e-06	6.99215e-06	ORC1/RRM2/FBXO5/E2F7/CDT1/CDC6/TYMS/PCNA/E2F1/CCNE1/CDC45	11
BP	GO:0000086	G2/M transition of mitotic cell cycle	31/809	254/18866	1.61635e-07	8.94441e-06	8.17274e-06	CLSPN/ORC1/CDC7/KIF14/NEK2/DTL/CENPF/CDC25A/CCNA2/PLK4/SKP2/CCNB1/CDC25C/HMMR/FBXO5/FHL1/MELK/CDK1/FOXM1/HMGA2/BORA/CCNB2/TICRR/BLM/PKMYT1/PLK1/AURKB/CDC6/BRCA1/TPX2/AURKA	31
BP	GO:0051382	kinetochore assembly	8/809	17/18866	1.90259e-07	1.04074e-05	9.50949e-06	CENPF/CENPA/CENPE/CENPK/CENPH/CENPW/DLGAP5/CENPN	8
BP	GO:0090329	regulation of DNA-dependent DNA replication	13/809	52/18866	2.02697e-07	1.09618e-05	1.0016e-05	CDC7/RFC4/FBXO5/DBF4/DSCC1/E2F8/TIMELESS/E2F7/RFC3/TICRR/BLM/CDT1/PCNA	13
BP	GO:0035082	axoneme assembly	15/809	70/18866	2.13284e-07	1.14047e-05	1.04208e-05	DNAI3/DRC1/CFAP65/ZMYND10/CFAP100/RSPH4A/DNAAF6/DNAI1/CFAP157/HOATZ/CFAP43/CFAP73/DNAAF1/DNAI2/RSPH1	15
BP	GO:0061640	cytoskeleton-dependent cytokinesis	18/809	100/18866	2.22912e-07	1.16834e-05	1.06754e-05	STMN1/CENPA/ECT2/KIF20A/ANLN/KIF4A/INCENP/KIF20B/CEP55/RACGAP1/ESPL1/CIT/CKAP2/NUSAP1/KIF23/PRC1/PLK1/AURKB	18
BP	GO:0045931	positive regulation of mitotic cell cycle	24/809	168/18866	2.23405e-07	1.16834e-05	1.06754e-05	CDC7/DTL/IL1A/CDC25A/EREG/MAD2L1/CCNB1/CDC25C/FBXO5/EIF4EBP1/CDCA5/CDK1/KIF20B/ESPL1/DLGAP5/NUSAP1/CDT1/AURKB/CDC6/SPHK1/NDC80/UBE2C/AURKA/CDC45	24
BP	GO:0006310	DNA recombination	34/809	299/18866	2.28742e-07	1.18324e-05	1.08116e-05	AUNIP/RAD54L/CDC7/EXO1/MCM6/POLQ/MCM2/TFRC/MND1/HMGB2/TRIP13/MCM7/XRCC2/FANCB/GINS4/MCM4/RECQL4/FEN1/CHEK1/RAD51AP1/TIMELESS/PARPBP/RAD51/PIF1/BLM/GINS2/TOP2A/PSMC3IP/BRCA1/HROB/EME1/BRIP1/KPNA2/CDC45	34
BP	GO:0033044	regulation of chromosome organization	38/809	356/18866	2.33347e-07	1.18491e-05	1.08268e-05	PAX7/CDC20/NEK2/CENPF/BUB1/MCM2/TACC3/CENPE/MAD2L1/TRIP13/CCNB1/PTTG1/HMGA1/TTK/PKIB/FBXO5/TWIST1/ATAD2/FEN1/CDCA5/CHEK1/MKI67/APOBEC1/LRRK2/ESPL1/DLGAP5/BUB1B/PIF1/PLK1/CDT1/AURKB/CDC6/TOP2A/BRCA1/NDC80/DNMT3B/UBE2C/CDC45	38
BP	GO:0032465	regulation of cytokinesis	17/809	90/18866	2.34044e-07	1.18491e-05	1.08268e-05	KIF14/ECT2/PLK4/KIF20A/E2F8/INCENP/KIF20B/RACGAP1/E2F7/CIT/KIF23/PRC1/PLK1/AURKB/CDC6/AURKA/FSD1	17
BP	GO:0051988	regulation of attachment of spindle microtubules to kinetochore	7/809	13/18866	3.55558e-07	1.78116e-05	1.62749e-05	NEK2/ECT2/CCNB1/RACGAP1/KNSTRN/AURKB/SPAG5	7
BP	GO:0051225	spindle assembly	19/809	115/18866	4.17432e-07	2.06933e-05	1.8908e-05	CDC20/ASPM/NEK2/KIFC1/CENPW/FBXO5/KIF4A/INCENP/KIF11/RACGAP1/KIF23/PRC1/PLK1/AURKB/SPAG5/BIRC5/TPX2/MYBL2/AURKA	19
BP	GO:0030261	chromosome condensation	12/809	47/18866	4.66026e-07	2.26308e-05	2.06783e-05	NCAPH/NCAPG/CCNB1/NCAPG2/INCENP/CDCA5/CDK1/NCAPD2/HMGA2/NUSAP1/ERN2/TOP2A	12
BP	GO:0031055	chromatin remodeling at centromere	12/809	47/18866	4.66026e-07	2.26308e-05	2.06783e-05	CENPA/HJURP/CENPU/CENPK/CENPH/CENPW/CENPI/HELLS/KNL1/OIP5/CENPN/CENPM	12
BP	GO:0032886	regulation of microtubule-based process	29/809	240/18866	4.98354e-07	2.39562e-05	2.18894e-05	STMN1/STIL/PSRC1/NEK2/DRC1/POC1A/FAM107A/TACC3/PLK4/TPPP/STMND1/DEFB1/KIF18A/CHEK1/KIF11/SKA3/CKAP2/BORA/PLK1/DNAAF1/SPAG5/GAS2L2/BRCA1/TAC4/SKA1/TPX2/AURKA/FSD1/NEFH	29
BP	GO:0007127	meiosis I	19/809	119/18866	7.19398e-07	3.42362e-05	3.12825e-05	RAD54L/SGO2/SGO1/MND1/TRIP13/PTTG1/FBXO5/MYBL1/CCNE2/CKS2/ESPL1/RAD51/PLK1/TOP2A/PSMC3IP/EME1/BRIP1/AURKA/CCNE1	19
BP	GO:0032508	DNA duplex unwinding	18/809	108/18866	7.33559e-07	3.45644e-05	3.15824e-05	MCM6/POLQ/MCM2/RFC4/HMGA1/MCM7/ERCC6L/GINS4/MCM4/DSCC1/RECQL4/RFC3/RAD51/PIF1/BLM/GINS2/TOP2A/BRIP1	18
BP	GO:0022616	DNA strand elongation	9/809	26/18866	7.58711e-07	3.53991e-05	3.2345e-05	RFC4/MCM7/GINS4/MCM4/RFC3/GINS3/GINS2/PCNA/GINS1	9
BP	GO:0006302	double-strand break repair	30/809	262/18866	1.00773e-06	4.6561e-05	4.2544e-05	AUNIP/RAD54L/CDC7/MCM6/POLQ/MCM2/TRIP13/TWIST1/MCM7/XRCC2/FANCB/ESCO2/GINS4/MCM4/RECQL4/FEN1/CDCA5/CHEK1/FOXM1/RAD51AP1/TIMELESS/HMGA2/PARPBP/RAD51/BLM/GINS2/BRCA1/EME1/BRIP1/CDC45	30
BP	GO:0006275	regulation of DNA replication	18/809	112/18866	1.27193e-06	5.8203e-05	5.31816e-05	CDC7/RFC4/EREG/CCNA2/FBXO5/DBF4/ESCO2/DSCC1/E2F8/CDK1/TIMELESS/E2F7/RFC3/TICRR/BLM/CDT1/CDC6/PCNA	18
BP	GO:0034080	CENP-A containing nucleosome assembly	11/809	43/18866	1.37612e-06	6.17824e-05	5.64522e-05	CENPA/HJURP/CENPU/CENPK/CENPH/CENPW/CENPI/KNL1/OIP5/CENPN/CENPM	11
BP	GO:0061641	CENP-A containing chromatin organization	11/809	43/18866	1.37612e-06	6.17824e-05	5.64522e-05	CENPA/HJURP/CENPU/CENPK/CENPH/CENPW/CENPI/KNL1/OIP5/CENPN/CENPM	11
BP	GO:0000079	regulation of cyclin-dependent protein serine/threonine kinase activity	17/809	102/18866	1.48419e-06	6.60118e-05	6.03167e-05	PSRC1/CKS1B/CDK5R2/CDC25A/CCNA2/CCNB1/CDC25C/CCNE2/CDKN2A/CKS2/CDKN3/CCNB2/BLM/PKMYT1/PLK1/CDC6/CCNE1	17
BP	GO:0006336	DNA replication-independent nucleosome assembly	12/809	53/18866	1.87767e-06	8.2739e-05	7.56007e-05	CENPA/HJURP/CENPU/CENPK/CENPH/CENPW/CENPI/KNL1/OIP5/CENPN/ASF1B/CENPM	12
BP	GO:0045132	meiotic chromosome segregation	16/809	93/18866	1.94865e-06	8.50791e-05	7.77389e-05	NUF2/NCAPH/BUB1/SGO2/SGO1/TRIP13/PTTG1/TTK/CCNE2/ESPL1/BUB1B/PLK1/TOP2A/EME1/BRIP1/CCNE1	16
BP	GO:0071459	protein localization to chromosome, centromeric region	8/809	22/18866	2.06659e-06	8.94083e-05	8.16947e-05	CENPA/TTK/CDK1/KNL1/CDT1/HASPIN/AURKB/NDC80	8
BP	GO:0007062	sister chromatid cohesion	13/809	63/18866	2.16005e-06	9.1831e-05	8.39084e-05	CDC20/BUB1/SGO2/SGO1/ESCO2/DSCC1/FEN1/CDCA5/ESPL1/BUB1B/PLK1/HASPIN/SMC1B	13
BP	GO:0070507	regulation of microtubule cytoskeleton organization	24/809	190/18866	2.16118e-06	9.1831e-05	8.39084e-05	STMN1/STIL/PSRC1/NEK2/POC1A/FAM107A/TACC3/PLK4/TPPP/STMND1/KIF18A/CHEK1/KIF11/SKA3/CKAP2/BORA/PLK1/SPAG5/GAS2L2/BRCA1/SKA1/TPX2/AURKA/FSD1	24
BP	GO:1902749	regulation of cell cycle G2/M phase transition	26/809	217/18866	2.25577e-06	9.50017e-05	8.68055e-05	CLSPN/ORC1/CDC7/KIF14/NEK2/DTL/CENPF/CDC25A/PLK4/CCNB1/CDC25C/HMMR/FBXO5/FHL1/CHEK1/CDK1/HMGA2/TICRR/BLM/PLK1/AURKB/CDC6/BRCA1/TPX2/AURKA/GTSE1	26
BP	GO:0034724	DNA replication-independent nucleosome organization	12/809	54/18866	2.32079e-06	9.68828e-05	8.85243e-05	CENPA/HJURP/CENPU/CENPK/CENPH/CENPW/CENPI/KNL1/OIP5/CENPN/ASF1B/CENPM	12
BP	GO:1904029	regulation of cyclin-dependent protein kinase activity	17/809	106/18866	2.57199e-06	0.000106436	9.72531e-05	PSRC1/CKS1B/CDK5R2/CDC25A/CCNA2/CCNB1/CDC25C/CCNE2/CDKN2A/CKS2/CDKN3/CCNB2/BLM/PKMYT1/PLK1/CDC6/CCNE1	17
BP	GO:0090307	mitotic spindle assembly	13/809	65/18866	3.13026e-06	0.000128422	0.000117342	CDC20/NEK2/KIFC1/KIF4A/KIF11/RACGAP1/KIF23/PRC1/PLK1/AURKB/BIRC5/TPX2/MYBL2	13
BP	GO:0044774	mitotic DNA integrity checkpoint	17/809	108/18866	3.34935e-06	0.000136235	0.000124482	CLSPN/ORC1/CCNB1/CDC25C/E2F8/CDK1/HMGA2/E2F7/TICRR/BLM/CDC6/TOP2A/EME1/PCNA/E2F1/AURKA/GTSE1	17
BP	GO:0000076	DNA replication checkpoint	7/809	17/18866	3.46486e-06	0.00013974	0.000127684	CLSPN/ORC1/TIMELESS/TICRR/CDT1/CDC6/CDC45	7
BP	GO:0051255	spindle midzone assembly	6/809	12/18866	4.5172e-06	0.00018065	0.000165065	KIF4A/INCENP/RACGAP1/KIF23/PRC1/AURKB	6
BP	GO:0052548	regulation of endopeptidase activity	40/809	434/18866	4.80659e-06	0.000190621	0.000174175	S100A9/S100A8/AIM2/SERPINE2/COL4A3/TIMP4/COL7A1/SPOCK1/SPINK5/SPINK14/SPINK13/PTTG1/AGER/KHDC1L/CD109/MAGEA3/DLC1/SPINK4/MIR27B/ITIH5/ANXA8/GAPDH/A2ML1/PZP/NEK5/EGLN3/SERPINA5/BCL2L10/CTSH/BIRC5/PMAIP1/SERPINB5/SERPINB4/SERPINB3/SERPINB7/CST5/WFDC5/WFDC12/PI3/SLPI	40
BP	GO:0016572	histone phosphorylation	10/809	40/18866	5.22614e-06	0.000205547	0.000187814	CCNA2/CCNB1/TWIST1/INCENP/CHEK1/CDK1/HMGA2/HASPIN/AURKB/AURKA	10
BP	GO:0010389	regulation of G2/M transition of mitotic cell cycle	24/809	200/18866	5.34077e-06	0.000208334	0.00019036	CLSPN/ORC1/CDC7/KIF14/NEK2/DTL/CENPF/CDC25A/PLK4/CCNB1/CDC25C/HMMR/FBXO5/FHL1/CDK1/HMGA2/TICRR/BLM/PLK1/AURKB/CDC6/BRCA1/TPX2/AURKA	24
BP	GO:0034501	protein localization to kinetochore	7/809	18/18866	5.46004e-06	0.000209551	0.000191472	TTK/CDK1/KNL1/CDT1/HASPIN/AURKB/NDC80	7
BP	GO:0051782	negative regulation of cell division	7/809	18/18866	5.46004e-06	0.000209551	0.000191472	ASPM/E2F8/E2F7/BLM/ORC6/AURKB/SUSD2	7
BP	GO:0019731	antibacterial humoral response	12/809	59/18866	6.21992e-06	0.000236805	0.000216375	JCHAIN/SPINK5/PGC/DEFB1/SFTPD/PLA2G1B/CTSG/WFDC5/WFDC12/PI3/SLPI/ELANE	12
BP	GO:0010466	negative regulation of peptidase activity	29/809	272/18866	6.33263e-06	0.000239183	0.000218547	SERPINE2/COL4A3/TIMP4/COL7A1/SPOCK1/SPINK5/SPINK14/SPINK13/PTTG1/PI16/CD109/MAGEA3/SPINK4/ITIH5/ANXA8/GAPDH/A2ML1/PZP/SERPINA5/BIRC5/SERPINB5/SERPINB4/SERPINB3/SERPINB7/CST5/WFDC5/WFDC12/PI3/SLPI	29
BP	GO:0010951	negative regulation of endopeptidase activity	28/809	258/18866	6.50149e-06	0.000243627	0.000222608	SERPINE2/COL4A3/TIMP4/COL7A1/SPOCK1/SPINK5/SPINK14/SPINK13/PTTG1/CD109/MAGEA3/SPINK4/ITIH5/ANXA8/GAPDH/A2ML1/PZP/SERPINA5/BIRC5/SERPINB5/SERPINB4/SERPINB3/SERPINB7/CST5/WFDC5/WFDC12/PI3/SLPI	28
BP	GO:0070286	axonemal dynein complex assembly	9/809	33/18866	7.14606e-06	0.000265688	0.000242766	DNAI3/DRC1/ZMYND10/CFAP100/DNAAF6/DNAI1/CFAP73/DNAAF1/DNAI2	9
BP	GO:0000077	DNA damage checkpoint	20/809	151/18866	7.29874e-06	0.000269261	0.000246031	CLSPN/DTL/CCNB1/CDC25C/E2F8/CHEK1/CDK1/HMGA2/E2F7/WDR76/TICRR/BLM/PLK1/BRCA1/EME1/BRIP1/PCNA/E2F1/AURKA/GTSE1	20
BP	GO:0052547	regulation of peptidase activity	41/809	466/18866	1.13311e-05	0.000414805	0.000379018	S100A9/S100A8/AIM2/SERPINE2/COL4A3/TIMP4/COL7A1/SPOCK1/SPINK5/SPINK14/SPINK13/PTTG1/AGER/PI16/KHDC1L/CD109/MAGEA3/DLC1/SPINK4/MIR27B/ITIH5/ANXA8/GAPDH/A2ML1/PZP/NEK5/EGLN3/SERPINA5/BCL2L10/CTSH/BIRC5/PMAIP1/SERPINB5/SERPINB4/SERPINB3/SERPINB7/CST5/WFDC5/WFDC12/PI3/SLPI	41
BP	GO:0072401	signal transduction involved in DNA integrity checkpoint	13/809	73/18866	1.19838e-05	0.000432052	0.000394777	DTL/CCNB1/CDC25C/E2F8/CHEK1/CDK1/E2F7/PLK1/BRCA1/PCNA/E2F1/AURKA/GTSE1	13
BP	GO:0072422	signal transduction involved in DNA damage checkpoint	13/809	73/18866	1.19838e-05	0.000432052	0.000394777	DTL/CCNB1/CDC25C/E2F8/CHEK1/CDK1/E2F7/PLK1/BRCA1/PCNA/E2F1/AURKA/GTSE1	13
BP	GO:0072395	signal transduction involved in cell cycle checkpoint	13/809	74/18866	1.39744e-05	0.000500031	0.000456891	DTL/CCNB1/CDC25C/E2F8/CHEK1/CDK1/E2F7/PLK1/BRCA1/PCNA/E2F1/AURKA/GTSE1	13
BP	GO:0031572	G2 DNA damage checkpoint	9/809	36/18866	1.55387e-05	0.000551855	0.000504244	CLSPN/DTL/CHEK1/CDK1/HMGA2/TICRR/BLM/PLK1/BRCA1	9
BP	GO:0065004	protein-DNA complex assembly	26/809	243/18866	1.77003e-05	0.000623969	0.000570136	CENPF/CENPA/MCM6/HJURP/MCM2/CENPE/HMGB2/CENPU/CENPK/CENPH/CENPW/MCM7/CENPI/TAF7L/MCM4/HELLS/DLGAP5/KNL1/RAD51/OIP5/CENPN/CDT1/ASF1B/CDC45/CENPM/CHAF1B	26
BP	GO:1901989	positive regulation of cell cycle phase transition	16/809	110/18866	1.81082e-05	0.000633654	0.000578986	CDC7/DTL/CDC25A/CCNB1/CDC25C/FBXO5/EZH2/CDCA5/CDK1/ESPL1/DLGAP5/CDT1/CDC6/FAM83D/UBE2C/CDC45	16
BP	GO:0036159	inner dynein arm assembly	6/809	15/18866	2.18991e-05	0.000755202	0.000690048	DNAI3/ZMYND10/CFAP100/DNAAF6/CFAP73/DNAAF1	6
BP	GO:0051315	attachment of mitotic spindle microtubules to kinetochore	6/809	15/18866	2.18991e-05	0.000755202	0.000690048	KIF2C/NUF2/CENPE/CDT1/AURKB/NDC80	6
BP	GO:0045861	negative regulation of proteolysis	34/809	369/18866	2.46103e-05	0.000842592	0.000769898	IL1R2/SERPINE2/COL4A3/TIMP4/COL7A1/SPOCK1/SPINK5/SPINK14/SPINK13/PTTG1/PI16/CD109/MAGEA3/PBK/SPINK4/F2/ITIH5/ANXA8/GAPDH/A2ML1/PZP/LRRK2/CPB2/SERPINA5/BIRC5/SERPINB5/SERPINB4/SERPINB3/SERPINB7/CST5/WFDC5/WFDC12/PI3/SLPI	34
BP	GO:0045840	positive regulation of mitotic nuclear division	11/809	57/18866	2.5514e-05	0.000867293	0.000792468	IL1A/EREG/CDCA5/ESPL1/DLGAP5/NUSAP1/CDT1/AURKB/SPHK1/UBE2C/AURKA	11
BP	GO:0051231	spindle elongation	5/809	10/18866	3.01452e-05	0.00101745	0.000929673	KIF4A/RACGAP1/KIF23/PRC1/AURKB	5
BP	GO:1902969	mitotic DNA replication	6/809	16/18866	3.37687e-05	0.00113173	0.00103409	MCM6/MCM2/MCM4/RAD51/GINS1/CDC45	6
BP	GO:0031639	plasminogen activation	7/809	23/18866	3.48489e-05	0.00115976	0.0010597	SERPINE2/CLEC3B/MELTF/F11/F12/PLAU/CPB2	7
BP	GO:0043486	histone exchange	11/809	59/18866	3.57927e-05	0.0011829	0.00108084	CENPA/HJURP/CENPU/CENPK/CENPH/CENPW/CENPI/KNL1/OIP5/CENPN/CENPM	11
BP	GO:0007143	female meiotic nuclear division	8/809	31/18866	3.61654e-05	0.00118697	0.00108457	NCAPH/EREG/TRIP13/TTK/FBXO5/PLK1/TOP2A/AURKA	8
BP	GO:0070192	chromosome organization involved in meiotic cell cycle	12/809	70/18866	3.83551e-05	0.00125022	0.00114236	NCAPH/BUB1/SGO2/SGO1/TRIP13/CCNE2/INCENP/NCAPD2/BUB1B/RAD51/BRIP1/CCNE1	12
BP	GO:1901992	positive regulation of mitotic cell cycle phase transition	14/809	94/18866	4.56847e-05	0.001479	0.0013514	CDC7/DTL/CDC25A/CCNB1/CDC25C/FBXO5/CDCA5/CDK1/ESPL1/DLGAP5/CDT1/CDC6/UBE2C/CDC45	14
BP	GO:0044818	mitotic G2/M transition checkpoint	8/809	32/18866	4.642e-05	0.00149265	0.00136388	CLSPN/ORC1/CDK1/HMGA2/TICRR/BLM/CDC6/BRCA1	8
BP	GO:0031145	anaphase-promoting complex-dependent catabolic process	13/809	83/18866	4.95122e-05	0.0015814	0.00144497	CDC20/ECRG4/MAD2L1/CCNB1/PTTG1/FBXO5/CDK1/BUB1B/PLK1/AURKB/UBE2C/AURKA/UBE2S	13
BP	GO:0031023	microtubule organizing center organization	17/809	136/18866	7.31878e-05	0.00232201	0.00212168	STIL/SLC16A1/NEK2/SGO1/POC1A/PLK4/XRCC2/CHEK1/CDK1/KIF11/PCLAF/CCDC78/PLK1/BRCA1/NDC80/AURKA/WDR62	17
BP	GO:0071824	protein-DNA complex subunit organization	27/809	282/18866	8.66109e-05	0.00272968	0.00249418	CENPF/CENPA/MCM6/HJURP/MCM2/CENPE/HMGB2/CENPU/CENPK/CENPH/HMGA1/CENPW/MCM7/CENPI/TAF7L/MCM4/HELLS/DLGAP5/KNL1/RAD51/OIP5/CENPN/CDT1/ASF1B/CDC45/CENPM/CHAF1B	27
BP	GO:0010755	regulation of plasminogen activation	5/809	12/18866	8.81671e-05	0.0027424	0.0025058	SERPINE2/CLEC3B/MELTF/F12/CPB2	5
BP	GO:2000105	positive regulation of DNA-dependent DNA replication	5/809	12/18866	8.81671e-05	0.0027424	0.0025058	CDC7/DBF4/E2F8/E2F7/CDT1	5
BP	GO:0007098	centrosome cycle	16/809	125/18866	8.89103e-05	0.00274756	0.00251052	STIL/SLC16A1/NEK2/SGO1/POC1A/PLK4/XRCC2/CHEK1/CDK1/KIF11/PCLAF/PLK1/BRCA1/NDC80/AURKA/WDR62	16
BP	GO:0048608	reproductive structure development	37/809	443/18866	8.98793e-05	0.00275958	0.0025215	GJB5/GJB3/ASPM/HOXD13/PTPRN/SERPINE2/ROBO2/AFP/EREG/PLK4/HMGB2/SLIT3/STC2/RSPO3/TCF21/HOXA9/HOXA10/SEMA3A/NR0B1/NDP/PLAC1/STC1/CTSV/ADM/E2F8/KIF18A/FOSL1/E2F7/GJB2/SERPINA5/TPPP3/FANCA/SOX15/ALOX15B/BRIP1/GREB1L/SERPINB5	37
BP	GO:0070268	cornification	15/809	113/18866	9.64823e-05	0.00294333	0.0026894	SPRR1B/SPRR2D/SPRR2A/SPRR2F/SPINK5/PKP2/KRT81/KRT75/KRT6A/KRT14/KRT16/KRT17/DSC3/PI3/CASP14	15
BP	GO:0044773	mitotic DNA damage checkpoint	14/809	101/18866	0.000101945	0.00309016	0.00282356	CLSPN/CCNB1/CDC25C/E2F8/CDK1/HMGA2/E2F7/TICRR/BLM/EME1/PCNA/E2F1/AURKA/GTSE1	14
BP	GO:0042493	response to drug	34/809	397/18866	0.000105994	0.00319255	0.00291712	RAD54L/CYP4B1/AK4/AIM2/CENPF/TIMP4/TFRC/UCHL1/HMGB2/VEGFC/CCNB1/SLC22A3/MCM7/CSAG3/LPL/GGH/SPINK4/CA9/SCGB1A1/FOSL1/GAL/CDK1/ABCC2/APOBEC1/HMGA2/CPB2/RAD51/ABCA3/CDH3/SLC6A4/TYMS/DNMT3B/CYP2F1/FOSB	34
BP	GO:0061458	reproductive system development	37/809	447/18866	0.000108012	0.00323148	0.00295269	GJB5/GJB3/ASPM/HOXD13/PTPRN/SERPINE2/ROBO2/AFP/EREG/PLK4/HMGB2/SLIT3/STC2/RSPO3/TCF21/HOXA9/HOXA10/SEMA3A/NR0B1/NDP/PLAC1/STC1/CTSV/ADM/E2F8/KIF18A/FOSL1/E2F7/GJB2/SERPINA5/TPPP3/FANCA/SOX15/ALOX15B/BRIP1/GREB1L/SERPINB5	37
BP	GO:0010971	positive regulation of G2/M transition of mitotic cell cycle	7/809	27/18866	0.000108644	0.00323148	0.00295269	CDC7/DTL/CDC25A/CCNB1/CDC25C/FBXO5/CDK1	7
BP	GO:0010639	negative regulation of organelle organization	35/809	416/18866	0.000119737	0.00353932	0.00323396	STMN1/CDC20/NEK2/CENPF/BUB1/MCM2/PFN2/TFRC/MAD2L1/TRIP13/CCNB1/PTTG1/HMGA1/GCLC/TTK/FBXO5/TWIST1/DLC1/ATAD2/CHEK1/APOBEC1/LRRK2/ESPL1/CKAP2/BUB1B/PIF1/PLK1/CDT1/AURKB/TOP2A/BRCA1/NDC80/FHOD3/TPX2/DNMT3B	35
BP	GO:0031638	zymogen activation	10/809	58/18866	0.000160065	0.00470216	0.00429649	SERPINE2/CLEC3B/MELTF/F11/F12/PRSS3/PLAU/CPB2/CTSH/KLK1	10
BP	GO:0042770	signal transduction in response to DNA damage	16/809	133/18866	0.000185839	0.00542581	0.0049577	DTL/CCNB1/CDC25C/TWIST1/E2F8/CHEK1/CDK1/FOXM1/E2F7/PLK1/BRCA1/PMAIP1/PCNA/E2F1/AURKA/GTSE1	16
BP	GO:0051384	response to glucocorticoid	17/809	147/18866	0.00019205	0.00557295	0.00509215	FAM107A/SLIT3/AGTR2/STC1/EIF4EBP1/CTSV/ADM/SCGB1A1/FOSL1/ABCC2/AVPR1A/GJB2/ABCA3/TYMS/PCNA/DNMT3B/FOSB	17
BP	GO:0051785	positive regulation of nuclear division	11/809	71/18866	0.000205162	0.00589622	0.00538753	IL1A/EREG/CDCA5/ESPL1/DLGAP5/NUSAP1/CDT1/AURKB/SPHK1/UBE2C/AURKA	11
BP	GO:0050930	induction of positive chemotaxis	5/809	14/18866	0.000207433	0.00589622	0.00538753	ARTN/VEGFC/AGER/VEGFD/AZU1	5
BP	GO:0060707	trophoblast giant cell differentiation	5/809	14/18866	0.000207433	0.00589622	0.00538753	GJB5/PLK4/E2F8/E2F7/SOX15	5
BP	GO:0032506	cytokinetic process	8/809	39/18866	0.000208146	0.00589622	0.00538753	ECT2/KIF20A/ANLN/KIF20B/CEP55/RACGAP1/KIF23/AURKB	8
BP	GO:1902750	negative regulation of cell cycle G2/M phase transition	14/809	108/18866	0.000210631	0.00593132	0.0054196	CLSPN/ORC1/DTL/FHL1/CHEK1/CDK1/HMGA2/TICRR/BLM/PLK1/AURKB/CDC6/BRCA1/AURKA	14
BP	GO:1902751	positive regulation of cell cycle G2/M phase transition	7/809	30/18866	0.000222614	0.00623189	0.00569424	CDC7/DTL/CDC25A/CCNB1/CDC25C/FBXO5/CDK1	7
BP	GO:0001539	cilium or flagellum-dependent cell motility	15/809	122/18866	0.000229739	0.00635656	0.00580815	DNAI3/DRC1/CFAP65/TCTE1/RSPH4A/DNAAF6/DEFB1/DNAI1/CFAP157/HOATZ/CFAP43/DRC7/TEKT1/GAS2L2/TAC4	15
BP	GO:0060285	cilium-dependent cell motility	15/809	122/18866	0.000229739	0.00635656	0.00580815	DNAI3/DRC1/CFAP65/TCTE1/RSPH4A/DNAAF6/DEFB1/DNAI1/CFAP157/HOATZ/CFAP43/DRC7/TEKT1/GAS2L2/TAC4	15
BP	GO:0032467	positive regulation of cytokinesis	8/809	40/18866	0.000250509	0.00685156	0.00626045	KIF14/ECT2/KIF20B/RACGAP1/CIT/KIF23/AURKB/CDC6	8
BP	GO:0045740	positive regulation of DNA replication	8/809	40/18866	0.000250509	0.00685156	0.00626045	CDC7/EREG/DBF4/E2F8/CDK1/E2F7/CDT1/PCNA	8
BP	GO:0034502	protein localization to chromosome	12/809	85/18866	0.00026357	0.00716759	0.00654921	CENPA/TTK/EZH2/ESCO2/CDCA5/CDK1/KNL1/PLK1/CDT1/HASPIN/AURKB/NDC80	12
BP	GO:0060294	cilium movement involved in cell motility	14/809	111/18866	0.000281519	0.00757775	0.00692399	DNAI3/CFAP65/TCTE1/RSPH4A/DNAAF6/DEFB1/DNAI1/CFAP157/HOATZ/CFAP43/DRC7/TEKT1/GAS2L2/TAC4	14
BP	GO:0031497	chromatin assembly	20/809	195/18866	0.000281837	0.00757775	0.00692399	CENPA/HJURP/MCM2/HMGB2/CENPU/CENPK/CENPH/HMGA1/CENPW/CENPI/CDKN2A/HELLS/APOBEC1/HMGA2/KNL1/OIP5/CENPN/ASF1B/CENPM/CHAF1B	20
BP	GO:0050832	defense response to fungus	8/809	41/18866	0.000299674	0.00801206	0.00732083	S100A9/S100A12/S100A8/GNLY/IL36RN/GAPDH/CTSG/ELANE	8
BP	GO:0051781	positive regulation of cell division	12/809	87/18866	0.000328614	0.00873672	0.00798297	KIF14/IL1A/ECT2/EREG/VEGFC/VEGFD/KIF20B/RACGAP1/CIT/KIF23/AURKB/CDC6	12
BP	GO:0030326	embryonic limb morphogenesis	15/809	127/18866	0.000357221	0.00939234	0.00858202	AFF3/HOXD13/HOXD10/SHOX2/FBN2/PITX1/TFAP2A/TWIST1/SP8/HOXA9/HOXA10/DLX6/ZBTB16/DKK1/TBX4	15
BP	GO:0035113	embryonic appendage morphogenesis	15/809	127/18866	0.000357221	0.00939234	0.00858202	AFF3/HOXD13/HOXD10/SHOX2/FBN2/PITX1/TFAP2A/TWIST1/SP8/HOXA9/HOXA10/DLX6/ZBTB16/DKK1/TBX4	15
BP	GO:0051984	positive regulation of chromosome segregation	7/809	33/18866	0.000417632	0.0108789	0.00994037	CCNB1/FEN1/ESPL1/DLGAP5/CDT1/AURKB/CDC6	7
BP	GO:0031640	killing of cells of other organism	10/809	65/18866	0.00041915	0.0108789	0.00994037	S100A12/GNLY/DEFB4A/F2/GAPDH/KRT6A/CTSG/AZU1/ELANE/FCER2	10
BP	GO:0007076	mitotic chromosome condensation	5/809	16/18866	0.000421304	0.0108789	0.00994037	NCAPH/NCAPG/CDCA5/NCAPD2/NUSAP1	5
BP	GO:1904666	regulation of ubiquitin protein ligase activity	6/809	24/18866	0.000422905	0.0108789	0.00994037	CDC20/MAD2L1/FBXO5/PLK1/UBE2C/UBE2S	6
BP	GO:0001906	cell killing	18/809	172/18866	0.000437543	0.011195	0.0102291	S100A12/GNLY/AGER/RAET1E/RAET1G/ULBP2/DEFB4A/F2/GAPDH/KRT6A/IL23A/CTSG/CTSH/SERPINB4/AZU1/ELANE/FCER2/KIR2DL4	18
BP	GO:0030593	neutrophil chemotaxis	13/809	103/18866	0.000456369	0.0116142	0.0106122	S100A9/S100A12/S100A8/CXCL5/CXCL10/CXCL11/CCL26/IL23A/PLA2G1B/CCL7/CCL8/CCL14/LBP	13
BP	GO:0031109	microtubule polymerization or depolymerization	14/809	117/18866	0.000486146	0.0123062	0.0112445	STMN1/KIF2C/PSRC1/TPPP/STMND1/FBXO5/KIF18A/SKA3/CKAP2/TPPP3/GAS2L2/KIF18B/SKA1/TPX2	14
BP	GO:0051656	establishment of organelle localization	34/809	432/18866	0.000509564	0.0128308	0.0117238	CDCA8/KIF2C/PSRC1/NUF2/KIF14/CENPF/CENPA/KIF1A/COL7A1/UCHL1/CENPE/MAD2L1/CCNB1/KIFC1/BLK/SYBU/SAPCD2/KIF18A/INCENP/CDCA5/FOLR1/LRRK2/ESPL1/DLGAP5/NUSAP1/KIF23/PLK1/CDH3/CDT1/AURKB/SPAG5/NDC80/FAM83D/NEFH	34
BP	GO:1902807	negative regulation of cell cycle G1/S phase transition	15/809	132/18866	0.000541221	0.0135562	0.0123866	FAM107A/CCNB1/CDC25C/MIR30C2/EZH2/FHL1/CDKN2A/E2F8/CDK1/E2F7/PCNA/E2F1/AURKA/SUSD2/GTSE1	15
BP	GO:0033314	mitotic DNA replication checkpoint	4/809	10/18866	0.000572818	0.0140518	0.0128395	CLSPN/ORC1/TICRR/CDC6	4
BP	GO:0070314	G1 to G0 transition	4/809	10/18866	0.000572818	0.0140518	0.0128395	PHGDH/ECRG4/EZH2/CAPN3	4
BP	GO:0070327	thyroid hormone transport	4/809	10/18866	0.000572818	0.0140518	0.0128395	ABCC2/CRYM/SLC7A5/SLCO4A1	4
BP	GO:0070942	neutrophil mediated cytotoxicity	4/809	10/18866	0.000572818	0.0140518	0.0128395	F2/CTSG/AZU1/ELANE	4
BP	GO:0006977	DNA damage response, signal transduction by p53 class mediator resulting in cell cycle arrest	9/809	56/18866	0.000580728	0.014111	0.0128936	CCNB1/CDC25C/E2F8/CDK1/E2F7/PCNA/E2F1/AURKA/GTSE1	9
BP	GO:0070316	regulation of G0 to G1 transition	8/809	45/18866	0.000581163	0.014111	0.0128936	CDC7/RRM2/EZH2/CHEK1/RAD51/SOX15/BRCA1/E2F1	8
BP	GO:0040001	establishment of mitotic spindle localization	7/809	35/18866	0.00061015	0.0147396	0.013468	CENPA/MAD2L1/SAPCD2/ESPL1/NUSAP1/PLK1/NDC80	7
BP	GO:0007568	aging	27/809	319/18866	0.000630455	0.0151532	0.0138459	RAD54L/ECRG4/KYNU/AGER/HMGA1/GCLC/FBXO5/TWIST1/IGFBP1/LOXL2/CDKN2A/CTSV/ADM/CHEK1/DKK1/CDK1/FOXM1/LRRK2/HMGA2/GJB2/EDNRB/ERO1A/AURKB/KRT14/KRT16/TYMS/KIR2DL4	27
BP	GO:0071158	positive regulation of cell cycle arrest	11/809	81/18866	0.000658948	0.0156387	0.0142895	CCNB1/CDC25C/E2F8/CDK1/HMGA2/E2F7/BRCA1/PCNA/E2F1/AURKA/GTSE1	11
BP	GO:0030330	DNA damage response, signal transduction by p53 class mediator	13/809	107/18866	0.000660261	0.0156387	0.0142895	CCNB1/CDC25C/TWIST1/E2F8/CDK1/FOXM1/E2F7/BRCA1/PMAIP1/PCNA/E2F1/AURKA/GTSE1	13
BP	GO:0072431	signal transduction involved in mitotic G1 DNA damage checkpoint	9/809	57/18866	0.000663797	0.0156387	0.0142895	CCNB1/CDC25C/E2F8/CDK1/E2F7/PCNA/E2F1/AURKA/GTSE1	9
BP	GO:1902400	intracellular signal transduction involved in G1 DNA damage checkpoint	9/809	57/18866	0.000663797	0.0156387	0.0142895	CCNB1/CDC25C/E2F8/CDK1/E2F7/PCNA/E2F1/AURKA/GTSE1	9
BP	GO:0051873	killing by host of symbiont cells	6/809	26/18866	0.000672302	0.015761	0.0144012	F2/GAPDH/KRT6A/CTSG/AZU1/ELANE	6
BP	GO:0045023	G0 to G1 transition	8/809	46/18866	0.000677447	0.0158038	0.0144403	CDC7/RRM2/EZH2/CHEK1/RAD51/SOX15/BRCA1/E2F1	8
BP	GO:0031960	response to corticosteroid	17/809	164/18866	0.000695878	0.0161546	0.0147608	FAM107A/SLIT3/AGTR2/STC1/EIF4EBP1/CTSV/ADM/SCGB1A1/FOSL1/ABCC2/AVPR1A/GJB2/ABCA3/TYMS/PCNA/DNMT3B/FOSB	17
BP	GO:0035107	appendage morphogenesis	16/809	150/18866	0.000724549	0.0166576	0.0152205	AFF3/HOXD13/HOXD10/SHOX2/FBN2/PITX1/TFAP2A/TWIST1/SP8/HOXA9/HOXA10/DLX6/ZBTB16/DKK1/COL2A1/TBX4	16
BP	GO:0035108	limb morphogenesis	16/809	150/18866	0.000724549	0.0166576	0.0152205	AFF3/HOXD13/HOXD10/SHOX2/FBN2/PITX1/TFAP2A/TWIST1/SP8/HOXA9/HOXA10/DLX6/ZBTB16/DKK1/COL2A1/TBX4	16
BP	GO:0032201	telomere maintenance via semi-conservative replication	6/809	27/18866	0.000833347	0.0190668	0.0174218	RFC4/FEN1/PRIM1/RFC3/POLE2/PCNA	6
BP	GO:0006636	unsaturated fatty acid biosynthetic process	9/809	59/18866	0.00085908	0.0192847	0.017621	ELOVL6/HPGD/ELOVL4/PTGDS/ELOVL3/AVPR1A/PLA2G4F/ALOX15/ALOX15B	9
BP	GO:0072413	signal transduction involved in mitotic cell cycle checkpoint	9/809	59/18866	0.00085908	0.0192847	0.017621	CCNB1/CDC25C/E2F8/CDK1/E2F7/PCNA/E2F1/AURKA/GTSE1	9
BP	GO:1902402	signal transduction involved in mitotic DNA damage checkpoint	9/809	59/18866	0.00085908	0.0192847	0.017621	CCNB1/CDC25C/E2F8/CDK1/E2F7/PCNA/E2F1/AURKA/GTSE1	9
BP	GO:1902403	signal transduction involved in mitotic DNA integrity checkpoint	9/809	59/18866	0.00085908	0.0192847	0.017621	CCNB1/CDC25C/E2F8/CDK1/E2F7/PCNA/E2F1/AURKA/GTSE1	9
BP	GO:0048875	chemical homeostasis within a tissue	4/809	11/18866	0.000869678	0.019431	0.0177546	ADGRF5/SFTPD/CTSH/NAPSA	4
BP	GO:2000779	regulation of double-strand break repair	11/809	85/18866	0.000993226	0.0220877	0.0201821	AUNIP/POLQ/TWIST1/FANCB/CHEK1/FOXM1/RAD51AP1/TIMELESS/HMGA2/PARPBP/RAD51	11
BP	GO:0036158	outer dynein arm assembly	5/809	19/18866	0.00100763	0.0223037	0.0203794	ZMYND10/DNAAF6/DNAI1/DNAAF1/DNAI2	5
BP	GO:0051883	killing of cells in other organism involved in symbiotic interaction	6/809	28/18866	0.00102257	0.0223571	0.0204282	F2/GAPDH/KRT6A/CTSG/AZU1/ELANE	6
BP	GO:2000134	negative regulation of G1/S transition of mitotic cell cycle	14/809	126/18866	0.00102269	0.0223571	0.0204282	FAM107A/CCNB1/CDC25C/MIR30C2/EZH2/FHL1/CDKN2A/E2F8/CDK1/E2F7/PCNA/E2F1/AURKA/GTSE1	14
BP	GO:0090224	regulation of spindle organization	7/809	38/18866	0.00102413	0.0223571	0.0204282	PSRC1/TACC3/BORA/PLK1/SPAG5/TPX2/FSD1	7
BP	GO:0031099	regeneration	19/809	201/18866	0.00107606	0.0233835	0.0213661	PAX7/GAP43/CCNA2/CCNB1/KIAA0319/IGFBP1/EZH2/ADM/FOLR1/CDK1/CPB2/CAPN3/SOX15/OMG/TYMS/PCNA/AURKA/KLK6/KLK8	19
BP	GO:0071621	granulocyte chemotaxis	14/809	127/18866	0.00110514	0.0238211	0.021766	S100A9/S100A12/S100A8/S100A7/CXCL5/CXCL10/CXCL11/CCL26/IL23A/PLA2G1B/CCL7/CCL8/CCL14/LBP	14
BP	GO:0001890	placenta development	16/809	156/18866	0.00110621	0.0238211	0.021766	GJB5/GJB3/PLK4/STC2/RSPO3/NDP/PLAC1/STC1/CTSV/ADM/E2F8/FOSL1/E2F7/GJB2/TPPP3/SOX15	16
BP	GO:0007292	female gamete generation	15/809	142/18866	0.00115864	0.0248378	0.0226949	ASPM/NCAPH/AFP/EREG/HPGD/TRIP13/CCNB1/TTK/FBXO5/FOSL1/BCL2L10/PLK1/TOP2A/HROB/AURKA	15
BP	GO:0051653	spindle localization	8/809	50/18866	0.00119877	0.0255827	0.0233756	ASPM/CENPA/MAD2L1/SAPCD2/ESPL1/NUSAP1/PLK1/NDC80	8
BP	GO:0072331	signal transduction by p53 class mediator	23/809	267/18866	0.00122189	0.0258552	0.0236246	E2F2/EXO1/ZNF385B/RFC4/CCNB1/CDC25C/TWIST1/E2F8/CHEK1/CDK1/FOXM1/E2F7/RFC3/BLM/AURKB/BRCA1/BRIP1/PMAIP1/PCNA/TPX2/E2F1/AURKA/GTSE1	23
BP	GO:0045143	homologous chromosome segregation	9/809	62/18866	0.00123722	0.0258552	0.0236246	SGO2/SGO1/TRIP13/PTTG1/CCNE2/ESPL1/PLK1/BRIP1/CCNE1	9
BP	GO:0019835	cytolysis	6/809	29/18866	0.00124311	0.0258552	0.0236246	C8A/C7/C6/F2/KRT6A/LBP	6
BP	GO:0007077	mitotic nuclear envelope disassembly	4/809	12/18866	0.00126043	0.0258552	0.0236246	CCNB1/CDK1/CCNB2/PLK1	4
BP	GO:0035404	histone-serine phosphorylation	4/809	12/18866	0.00126043	0.0258552	0.0236246	CCNB1/HMGA2/AURKB/AURKA	4
BP	GO:0042363	fat-soluble vitamin catabolic process	4/809	12/18866	0.00126043	0.0258552	0.0236246	CRABP1/CYP24A1/CYP4F3/CYP4F11	4
BP	GO:0045144	meiotic sister chromatid segregation	4/809	12/18866	0.00126043	0.0258552	0.0236246	BUB1/SGO2/SGO1/BUB1B	4
BP	GO:0051177	meiotic sister chromatid cohesion	4/809	12/18866	0.00126043	0.0258552	0.0236246	BUB1/SGO2/SGO1/BUB1B	4
BP	GO:0070601	centromeric sister chromatid cohesion	4/809	12/18866	0.00126043	0.0258552	0.0236246	BUB1/SGO2/SGO1/BUB1B	4
BP	GO:0051346	negative regulation of hydrolase activity	35/809	473/18866	0.00126597	0.0258573	0.0236265	SPOCD1/SERPINE2/COL4A3/TIMP4/COL7A1/MCM2/SPOCK1/SPINK5/SPINK14/SPINK13/PTTG1/PI16/CD109/MAGEA3/SPINK4/ITIH5/ANXA8/GAPDH/A2ML1/PZP/LRRK2/TMEM132D/SERPINA5/KNL1/PKMYT1/BIRC5/SERPINB5/SERPINB4/SERPINB3/SERPINB7/CST5/WFDC5/WFDC12/PI3/SLPI	35
BP	GO:0007620	copulation	5/809	20/18866	0.00129648	0.0263674	0.0240926	SERPINE2/AVPR1A/EDNRB/SLC6A4/PI3	5
BP	GO:0006333	chromatin assembly or disassembly	20/809	220/18866	0.00130266	0.0263802	0.0241043	CENPA/HJURP/MCM2/HMGB2/CENPU/CENPK/CENPH/HMGA1/CENPW/CENPI/CDKN2A/HELLS/APOBEC1/HMGA2/KNL1/OIP5/CENPN/ASF1B/CENPM/CHAF1B	20
BP	GO:0031571	mitotic G1 DNA damage checkpoint	9/809	63/18866	0.00138955	0.0280207	0.0256032	CCNB1/CDC25C/E2F8/CDK1/E2F7/PCNA/E2F1/AURKA/GTSE1	9
BP	GO:0006730	one-carbon metabolic process	7/809	40/18866	0.00140459	0.0282045	0.0257712	MTHFD2/CA3/CA9/MAT1A/CA10/CA4/TYMS	7
BP	GO:0006334	nucleosome assembly	15/809	145/18866	0.00143204	0.0286254	0.0261558	CENPA/HJURP/MCM2/HMGB2/CENPU/CENPK/CENPH/CENPW/CENPI/KNL1/OIP5/CENPN/ASF1B/CENPM/CHAF1B	15
BP	GO:1902806	regulation of cell cycle G1/S phase transition	19/809	206/18866	0.00143759	0.0286254	0.0261558	KIF14/FAM107A/CCNB1/CDC25C/MIR30C2/EZH2/FHL1/CDKN2A/E2F8/CDK1/E2F7/CDC6/PCNA/E2F1/FAM83D/AURKA/CDC45/SUSD2/GTSE1	19
BP	GO:0097529	myeloid leukocyte migration	20/809	222/18866	0.00145332	0.0288182	0.0263319	S100A9/S100A12/S100A8/S100A7/CXCL5/CXCL10/CXCL11/VEGFC/AGER/CCL26/VEGFD/SFTPD/IL23A/PLA2G1B/EDNRB/CCL7/CCL8/CCL14/LBP/AZU1	20
BP	GO:0000723	telomere maintenance	16/809	161/18866	0.00154296	0.030397	0.0277745	NEK2/EXO1/RFC4/PKIB/CCNE2/RECQL4/FEN1/PRIM1/RFC3/POLE2/RAD51/PIF1/BLM/AURKB/PCNA/CCNE1	16
BP	GO:0044783	G1 DNA damage checkpoint	9/809	64/18866	0.00155662	0.030397	0.0277745	CCNB1/CDC25C/E2F8/CDK1/E2F7/PCNA/E2F1/AURKA/GTSE1	9
BP	GO:0044819	mitotic G1/S transition checkpoint	9/809	64/18866	0.00155662	0.030397	0.0277745	CCNB1/CDC25C/E2F8/CDK1/E2F7/PCNA/E2F1/AURKA/GTSE1	9
BP	GO:0055078	sodium ion homeostasis	8/809	52/18866	0.00155849	0.030397	0.0277745	NPR1/ATP1A2/SCN7A/C7/AGTR2/AVPR1A/EDNRB/ATP1B2	8
BP	GO:0043044	ATP-dependent chromatin remodeling	11/809	90/18866	0.00159655	0.0310122	0.0283367	CENPA/HJURP/CENPU/CENPK/CENPH/CENPW/CENPI/KNL1/OIP5/CENPN/CENPM	11
BP	GO:0006282	regulation of DNA repair	14/809	132/18866	0.00160578	0.0310646	0.0283845	AUNIP/POLQ/TWIST1/FANCB/CHEK1/FOXM1/RAD51AP1/TIMELESS/HMGA2/PARPBP/RAD51/BRCA1/PCNA/EYA2	14
BP	GO:0070317	negative regulation of G0 to G1 transition	7/809	41/18866	0.00163208	0.0314456	0.0287326	CDC7/RRM2/EZH2/CHEK1/RAD51/BRCA1/E2F1	7
BP	GO:0033559	unsaturated fatty acid metabolic process	13/809	118/18866	0.00164941	0.0316513	0.0289206	ELOVL6/HPGD/ELOVL4/PTGDS/ELOVL3/AVPR1A/PLA2G4F/PLA2G10/ALOX15/ALOX15B/CYP4F3/CYP4F11/CYP2F1	13
BP	GO:0022412	cellular process involved in reproduction in multicellular organism	29/809	375/18866	0.00166524	0.0318268	0.029081	LIN28A/ASPM/NCAPH/CFAP65/ROBO2/EREG/HMGB2/TRIP13/CCNB1/SLIT3/TTK/FBXO5/PACRG/DEFB1/MYBL1/CFAP157/KIF18A/FOSL1/FOLR1/ZBTB16/CFAP43/SERPINA5/KNL1/PLK1/FANCA/TOP2A/BRIP1/AURKA/RSPH1	29
BP	GO:0000212	meiotic spindle organization	4/809	13/18866	0.0017592	0.0333546	0.030477	ASPM/FBXO5/ESPL1/AURKA	4
BP	GO:0019755	one-carbon compound transport	4/809	13/18866	0.0017592	0.0333546	0.030477	AQP7/AQP3/AQP5/SLC14A2	4
BP	GO:0045737	positive regulation of cyclin-dependent protein serine/threonine kinase activity	6/809	31/18866	0.00179133	0.033829	0.0309105	PSRC1/CKS1B/CDK5R2/CCNB1/CKS2/CDC6	6
BP	GO:0071156	regulation of cell cycle arrest	12/809	106/18866	0.00194604	0.0366055	0.0334474	CCNB1/CDC25C/E2F8/CDK1/FOXM1/HMGA2/E2F7/BRCA1/PCNA/E2F1/AURKA/GTSE1	12
BP	GO:0009620	response to fungus	8/809	54/18866	0.00199877	0.0374493	0.0342184	S100A9/S100A12/S100A8/GNLY/IL36RN/GAPDH/CTSG/ELANE	8
BP	GO:0048736	appendage development	17/809	181/18866	0.00206159	0.0383247	0.0350183	AFF3/HOXD13/HOXD10/SHOX2/FBN2/PITX1/TFAP2A/TWIST1/SP8/HOXA9/HOXA10/DLX6/ZBTB16/DKK1/COL2A1/KREMEN2/TBX4	17
BP	GO:0060173	limb development	17/809	181/18866	0.00206159	0.0383247	0.0350183	AFF3/HOXD13/HOXD10/SHOX2/FBN2/PITX1/TFAP2A/TWIST1/SP8/HOXA9/HOXA10/DLX6/ZBTB16/DKK1/COL2A1/KREMEN2/TBX4	17
BP	GO:0051146	striated muscle cell differentiation	24/809	295/18866	0.00209271	0.0387518	0.0354085	CASQ2/ACTA1/DNER/CACNA2D2/SHOX2/UCHL1/CXCL10/CCNB1/SCGB3A1/PI16/POPDC3/FLNC/EZH2/AGTR2/G6PD/DKK1/CDK1/AVPR1A/NEK5/CAPN3/CDH2/FHOD3/MIR23A/TNNT1	24
BP	GO:0050918	positive chemotaxis	9/809	67/18866	0.00215648	0.0397779	0.0363461	ARTN/CXCL10/HMGB2/VEGFC/AGER/VEGFD/DEFB4A/ANGPT1/AZU1	9
BP	GO:1990266	neutrophil migration	13/809	122/18866	0.00222796	0.0409377	0.0374059	S100A9/S100A12/S100A8/CXCL5/CXCL10/CXCL11/CCL26/IL23A/PLA2G1B/CCL7/CCL8/CCL14/LBP	13
BP	GO:0007131	reciprocal meiotic recombination	8/809	55/18866	0.00225279	0.0410361	0.0374957	RAD54L/MND1/TRIP13/RAD51/TOP2A/PSMC3IP/EME1/BRIP1	8
BP	GO:0036297	interstrand cross-link repair	8/809	55/18866	0.00225279	0.0410361	0.0374957	UBE2T/FANCB/RAD51AP1/RAD51/FANCI/FANCA/HROB/EME1	8
BP	GO:0042742	defense response to bacterium	27/809	348/18866	0.00225921	0.0410361	0.0374957	S100A9/S100A12/S100A8/S100A7/GNLY/JCHAIN/HMGB2/SPINK5/PGC/DEFB1/DEFB4A/F2/SFTPD/KRT6A/IL23A/PLA2G1B/CTSG/COCH/IGHV3-16/IGHV1-45/LBP/WFDC5/WFDC12/PI3/SLPI/AZU1/ELANE	27
BP	GO:0001909	leukocyte mediated cytotoxicity	12/809	108/18866	0.00228179	0.0410361	0.0374957	AGER/RAET1E/RAET1G/ULBP2/F2/IL23A/CTSG/CTSH/SERPINB4/AZU1/ELANE/KIR2DL4	12
BP	GO:0055001	muscle cell development	17/809	183/18866	0.00231618	0.0410361	0.0374957	CASQ2/ACTA1/DNER/CACNA2D2/SHOX2/UCHL1/CCNB1/PI16/FLNC/AGTR2/G6PD/ADM/CDK1/CAPN3/FHOD3/MIR23A/TNNT1	17
BP	GO:0050829	defense response to Gram-negative bacterium	10/809	81/18866	0.00237937	0.0410361	0.0374957	S100A7/HMGB2/DEFB1/DEFB4A/F2/IL23A/CTSG/LBP/AZU1/ELANE	10
BP	GO:0007100	mitotic centrosome separation	4/809	14/18866	0.0023799	0.0410361	0.0374957	NEK2/CHEK1/KIF11/AURKA	4
BP	GO:0007135	meiosis II	4/809	14/18866	0.0023799	0.0410361	0.0374957	BUB1/SGO2/SGO1/BUB1B	4
BP	GO:0009111	vitamin catabolic process	4/809	14/18866	0.0023799	0.0410361	0.0374957	CRABP1/CYP24A1/CYP4F3/CYP4F11	4
BP	GO:0035815	positive regulation of renal sodium excretion	4/809	14/18866	0.0023799	0.0410361	0.0374957	NPR1/AGTR2/AVPR1A/EDNRB	4
BP	GO:0051917	regulation of fibrinolysis	4/809	14/18866	0.0023799	0.0410361	0.0374957	F11/F12/F2/CPB2	4
BP	GO:0061983	meiosis II cell cycle process	4/809	14/18866	0.0023799	0.0410361	0.0374957	BUB1/SGO2/SGO1/BUB1B	4
BP	GO:0072425	signal transduction involved in G2 DNA damage checkpoint	4/809	14/18866	0.0023799	0.0410361	0.0374957	DTL/CHEK1/PLK1/BRCA1	4
BP	GO:0090231	regulation of spindle checkpoint	4/809	14/18866	0.0023799	0.0410361	0.0374957	MAD2L1/CCNB1/CDT1/NDC80	4
BP	GO:0090266	regulation of mitotic cell cycle spindle assembly checkpoint	4/809	14/18866	0.0023799	0.0410361	0.0374957	MAD2L1/CCNB1/CDT1/NDC80	4
BP	GO:1903504	regulation of mitotic spindle checkpoint	4/809	14/18866	0.0023799	0.0410361	0.0374957	MAD2L1/CCNB1/CDT1/NDC80	4
BP	GO:1904668	positive regulation of ubiquitin protein ligase activity	4/809	14/18866	0.0023799	0.0410361	0.0374957	CDC20/PLK1/UBE2C/UBE2S	4
BP	GO:0030595	leukocyte chemotaxis	20/809	232/18866	0.00244859	0.042068	0.0384386	S100A9/S100A12/S100A8/S100A7/CXCL5/CXCL10/CXCL11/VEGFC/CXCL14/CCL26/VEGFD/SFTPD/IL23A/PLA2G1B/EDNRB/CCL7/CCL8/CCL14/LBP/AZU1	20
BP	GO:0021988	olfactory lobe development	6/809	33/18866	0.0025055	0.0428909	0.0391905	ATP1A2/KIF14/ROBO2/SEMA3A/LRRK2/SEMA7A	6
BP	GO:1903589	positive regulation of blood vessel endothelial cell proliferation involved in sprouting angiogenesis	5/809	23/18866	0.00252925	0.0429947	0.0392854	FGFBP1/MIR27B/MIR126/MIR27A/MIR23A	5
BP	GO:0035825	homologous recombination	8/809	56/18866	0.00253147	0.0429947	0.0392854	RAD54L/MND1/TRIP13/RAD51/TOP2A/PSMC3IP/EME1/BRIP1	8
BP	GO:0055002	striated muscle cell development	16/809	169/18866	0.00253867	0.0429947	0.0392854	CASQ2/ACTA1/DNER/CACNA2D2/SHOX2/UCHL1/CCNB1/PI16/FLNC/AGTR2/G6PD/CDK1/CAPN3/FHOD3/MIR23A/TNNT1	16
BP	GO:2000045	regulation of G1/S transition of mitotic cell cycle	17/809	185/18866	0.00259652	0.0438185	0.0400381	KIF14/FAM107A/CCNB1/CDC25C/MIR30C2/EZH2/FHL1/CDKN2A/E2F8/CDK1/E2F7/CDC6/PCNA/E2F1/AURKA/CDC45/GTSE1	17
BP	GO:0010972	negative regulation of G2/M transition of mitotic cell cycle	11/809	96/18866	0.00268526	0.045156	0.0412602	CLSPN/ORC1/FHL1/CDK1/HMGA2/TICRR/BLM/AURKB/CDC6/BRCA1/AURKA	11
BP	GO:0043270	positive regulation of ion transport	23/809	284/18866	0.00271452	0.0454873	0.0415629	EPHB2/RAB3B/FGF12/ATP8A1/CXCL10/CXCL11/FHL1/G6PD/STC1/F2/GAL/HTR3A/SCN4B/PKP2/AVPR1A/SYT1/PLA2G1B/CAPN3/PLA2G10/ATP1B2/SLC6A4/NTSR1/FXYD1	23
BP	GO:0043114	regulation of vascular permeability	7/809	45/18866	0.00284073	0.0472693	0.0431912	NPR1/AKAP12/ANGPT1/ADM/C2CD4A/AZU1/MIR23A	7
BP	GO:0051293	establishment of spindle localization	7/809	45/18866	0.00284073	0.0472693	0.0431912	CENPA/MAD2L1/SAPCD2/ESPL1/NUSAP1/PLK1/NDC80	7
BP	GO:0002526	acute inflammatory response	12/809	111/18866	0.00287275	0.0476356	0.0435258	PTGER3/S100A8/IL1A/IL20RB/F12/ORM1/ORM2/F2/EDNRB/C2CD4A/LBP/ELANE	12
BP	GO:0060236	regulation of mitotic spindle organization	6/809	34/18866	0.00293382	0.0483117	0.0441436	PSRC1/TACC3/BORA/PLK1/TPX2/FSD1	6
BP	GO:2000780	negative regulation of double-strand break repair	6/809	34/18866	0.00293382	0.0483117	0.0441436	AUNIP/POLQ/TWIST1/FANCB/HMGA2/PARPBP	6
CC	GO:0000775	chromosome, centromeric region	47/838	196/19559	1.72843e-22	7.88166e-20	6.65902e-20	CDCA8/KIF2C/NUF2/NEK2/CENPF/CENPA/BUB1/SPC25/SGO2/HJURP/SGO1/NCAPG/CENPE/MAD2L1/CENPU/CENPK/CCNB1/CENPH/TTK/CENPW/ERCC6L/CENPI/ESCO2/DSCC1/KIF18A/INCENP/CDCA5/ZWINT/HELLS/NCAPD2/SKA3/BUB1B/KNSTRN/KNL1/OIP5/PLK1/CENPN/CDT1/AURKB/SPAG5/BIRC5/NDC80/SKA1/AURKA/SPC24/CENPM/SMC1B	47
CC	GO:0000779	condensed chromosome, centromeric region	37/838	122/19559	8.79887e-22	2.00614e-19	1.69494e-19	KIF2C/NUF2/NEK2/CENPF/CENPA/BUB1/SPC25/SGO2/HJURP/SGO1/NCAPG/CENPE/MAD2L1/CENPU/CENPK/CCNB1/CENPH/CENPW/ERCC6L/INCENP/ZWINT/NCAPD2/SKA3/BUB1B/KNSTRN/KNL1/PLK1/CENPN/CDT1/AURKB/SPAG5/BIRC5/NDC80/SKA1/AURKA/SPC24/CENPM	37
CC	GO:0098687	chromosomal region	61/838	350/19559	4.30872e-21	6.54925e-19	5.5333e-19	CDCA8/KIF2C/ORC1/NUF2/NEK2/CENPF/CENPA/BUB1/MCM6/SPC25/SGO2/HJURP/SGO1/MCM2/NCAPG/CENPE/MAD2L1/CENPU/CENPK/CCNB1/CENPH/TTK/CENPW/MCM7/EZH2/ERCC6L/CENPI/ESCO2/MCM4/DSCC1/RECQL4/KIF18A/FEN1/INCENP/CDCA5/CHEK1/ZWINT/CDK1/HELLS/NCAPD2/SKA3/BUB1B/KNSTRN/KNL1/RAD51/OIP5/PIF1/BLM/PLK1/CENPN/CDT1/AURKB/SPAG5/BIRC5/NDC80/SKA1/PCNA/AURKA/SPC24/CENPM/SMC1B	61
CC	GO:0000793	condensed chromosome	48/838	222/19559	6.93479e-21	7.90566e-19	6.6793e-19	KIF2C/NUF2/NEK2/CENPF/CENPA/NCAPH/BUB1/SPC25/SGO2/HJURP/SGO1/NCAPG/CENPE/MAD2L1/HMGB2/CENPU/CENPK/CCNB1/CENPH/CENPW/NCAPG2/ERCC6L/INCENP/CHEK1/ZWINT/MKI67/NCAPD2/SKA3/BUB1B/KNSTRN/KNL1/RAD51/BLM/PLK1/CENPN/CDT1/AURKB/SPAG5/TOP2A/BRCA1/BIRC5/NDC80/SKA1/AURKA/SPC24/CENPM/SMC1B/RSPH1	48
CC	GO:0000777	condensed chromosome kinetochore	33/838	106/19559	5.78313e-20	5.27422e-18	4.45606e-18	KIF2C/NUF2/NEK2/CENPF/CENPA/BUB1/SPC25/SGO2/HJURP/SGO1/CENPE/MAD2L1/CENPU/CENPK/CCNB1/CENPH/CENPW/ERCC6L/INCENP/ZWINT/SKA3/BUB1B/KNSTRN/KNL1/PLK1/CENPN/CDT1/SPAG5/BIRC5/NDC80/SKA1/SPC24/CENPM	33
CC	GO:0000776	kinetochore	37/838	137/19559	7.30686e-20	5.55321e-18	4.69177e-18	KIF2C/NUF2/NEK2/CENPF/CENPA/BUB1/SPC25/SGO2/HJURP/SGO1/CENPE/MAD2L1/CENPU/CENPK/CCNB1/CENPH/TTK/CENPW/ERCC6L/CENPI/KIF18A/INCENP/ZWINT/SKA3/BUB1B/KNSTRN/KNL1/PLK1/CENPN/CDT1/AURKB/SPAG5/BIRC5/NDC80/SKA1/SPC24/CENPM	37
CC	GO:0005819	spindle	58/838	367/19559	5.10338e-18	3.32449e-16	2.80878e-16	AUNIP/CDCA8/CDC20/KIF2C/CDC7/PSRC1/ASPM/KIF14/NEK2/CENPF/CKAP2L/SGO1/KIF15/POC1A/ECT2/TACC3/CENPE/MAD2L1/PLK4/TPPP/CCNB1/KIF20A/KIFC1/TTK/FBXO5/KIF4A/SPAG8/KIF18A/INCENP/CDK1/KIF20B/KIF11/RACGAP1/ESPL1/SKA3/CKAP2/BORA/DLGAP5/BUB1B/KNSTRN/NUSAP1/KIF23/PRC1/PLK1/SHCBP1/DNAAF1/HASPIN/AURKB/SPAG5/CDC6/KIF18B/BIRC5/SKA1/TPX2/FAM83D/AURKA/WDR62/RSPH1	58
CC	GO:0072686	mitotic spindle	27/838	133/19559	1.20552e-11	6.87146e-10	5.80552e-10	CDC7/ASPM/CKAP2L/ECT2/TACC3/CENPE/MAD2L1/TPPP/KIFC1/KIF18A/CDK1/KIF20B/KIF11/RACGAP1/ESPL1/SKA3/KNSTRN/NUSAP1/KIF23/PRC1/AURKB/SPAG5/KIF18B/SKA1/TPX2/FAM83D/AURKA	27
CC	GO:0005874	microtubule	50/838	431/19559	1.60569e-10	8.13549e-09	6.87348e-09	STMN1/DCDC2B/KIF2C/PSRC1/ASPM/KIF14/NEK2/SCTR/TUBA4B/KIF1A/KIF15/CENPE/TPPP/KIF20A/TUBB2B/KIFC1/KIF4A/SYBU/DNAI1/KIF18A/INCENP/TUBAL3/CDK1/KIF20B/KIF11/TUBA1B/RACGAP1/SKA3/CKAP2/KNSTRN/NUSAP1/KIF23/SAXO2/PRC1/PLK1/TPPP3/DYNLRB2/TEKT1/AURKB/DNAH9/SPAG5/GAS2L2/KIF18B/DNAI2/BIRC5/SKA1/TPX2/AURKA/FSD1/GTSE1	50
CC	GO:0000794	condensed nuclear chromosome	22/838	103/19559	3.43456e-10	1.56616e-08	1.32321e-08	NUF2/NEK2/CENPA/NCAPH/BUB1/SGO2/SGO1/CENPK/CCNB1/INCENP/CHEK1/NCAPD2/BUB1B/RAD51/BLM/PLK1/AURKB/BRCA1/NDC80/AURKA/SMC1B/RSPH1	22
CC	GO:0000922	spindle pole	28/838	165/19559	4.20055e-10	1.74132e-08	1.4712e-08	AUNIP/CDC20/PSRC1/ASPM/NEK2/CENPF/CKAP2L/SGO1/POC1A/TACC3/MAD2L1/PLK4/CCNB1/KIF20B/KIF11/CKAP2/DLGAP5/KNSTRN/PRC1/PLK1/DNAAF1/AURKB/SPAG5/CDC6/TPX2/FAM83D/AURKA/WDR62	28
CC	GO:0051233	spindle midzone	13/838	36/19559	1.38331e-09	5.25657e-08	4.44115e-08	CDCA8/KIF14/CENPE/KIF18A/INCENP/KIF20B/RACGAP1/PRC1/PLK1/AURKB/CDC6/KIF18B/AURKA	13
CC	GO:0000780	condensed nuclear chromosome, centromeric region	12/838	32/19559	3.61965e-09	1.26966e-07	1.07271e-07	NUF2/CENPA/BUB1/SGO2/SGO1/CENPK/CCNB1/BUB1B/PLK1/AURKB/NDC80/AURKA	12
CC	GO:0062023	collagen-containing extracellular matrix	46/838	427/19559	9.32909e-09	3.03862e-07	2.56725e-07	S100A9/S100A8/S100A7/LAMC2/PRG4/SERPINE2/COL4A3/CLEC3B/COL7A1/COL6A5/COL6A6/HAPLN1/FBN2/TGFBI/F12/TNXB/TINAG/GPC2/NDP/L1CAM/LOXL2/ANGPT1/OGN/ORM1/ORM2/FIBCD1/F2/ADAMTS8/ITIH5/GDF10/ANXA8/MFAP5/PZP/COL2A1/GPC6/CTSG/COCH/SERPINA5/SEMA7A/CTSH/MFAP4/SOST/LAMA1/CDH2/SLPI/ELANE	46
CC	GO:0005875	microtubule associated complex	25/838	159/19559	1.79084e-08	5.44415e-07	4.59963e-07	ACTL8/CDCA8/KIF2C/DNAI3/KIF14/ACTA1/DRC1/KIF1A/KIF15/KIF20A/KIFC1/DNAI1/KIF18A/INCENP/CFAP70/KIF20B/KIF11/KIF23/DYNLRB2/AURKB/DNAH9/KIF18B/DNAI2/BIRC5/AURKA	25
CC	GO:0000940	condensed chromosome outer kinetochore	8/838	14/19559	2.62229e-08	7.47354e-07	6.31421e-07	CENPF/BUB1/CCNB1/SKA3/BUB1B/PLK1/NDC80/SKA1	8
CC	GO:0005876	spindle microtubule	15/838	66/19559	9.2368e-08	2.47763e-06	2.09329e-06	PSRC1/CENPE/KIF4A/KIF18A/CDK1/KIF11/SKA3/NUSAP1/PRC1/PLK1/AURKB/KIF18B/BIRC5/SKA1/AURKA	15
CC	GO:0000778	condensed nuclear chromosome kinetochore	8/838	17/19559	1.89215e-07	4.54117e-06	3.83672e-06	NUF2/CENPA/BUB1/CENPK/CCNB1/BUB1B/PLK1/NDC80	8
CC	GO:0042599	lamellar body	8/838	17/19559	1.89215e-07	4.54117e-06	3.83672e-06	SFTPB/SPINK5/SFTPC/SFTPA2/SFTPA1/CTSH/ABCA3/NAPSA	8
CC	GO:0030496	midbody	25/838	182/19559	2.68213e-07	6.11526e-06	5.16663e-06	CDCA8/SLC2A1/PSRC1/ASPM/KIF14/NEK2/CENPF/ECT2/CENPE/KIF20A/ANLN/KIF4A/INCENP/CDK1/KIF20B/CEP55/RACGAP1/KIF23/PRC1/PLK1/SHCBP1/AURKB/SPAG5/BIRC5/AURKA	25
CC	GO:0005657	replication fork	14/838	71/19559	1.56046e-06	3.38844e-05	2.86281e-05	RFC4/XRCC2/GINS4/MCM10/TIMELESS/PRIM1/RFC3/WDHD1/PIF1/BLM/GINS2/PCNA/UHRF1/CDC45	14
CC	GO:0072687	meiotic spindle	6/838	12/19559	4.49748e-06	9.32205e-05	7.87597e-05	ASPM/FBXO5/INCENP/BORA/AURKA/RSPH1	6
CC	GO:0005871	kinesin complex	11/838	51/19559	8.27391e-06	0.000164039	0.000138593	KIF2C/KIF14/KIF1A/KIF15/KIF20A/KIFC1/KIF18A/KIF20B/KIF11/KIF23/KIF18B	11
CC	GO:1990023	mitotic spindle midzone	6/838	14/19559	1.35751e-05	0.000257927	0.000217916	CENPE/KIF18A/KIF20B/PRC1/AURKB/KIF18B	6
CC	GO:0031225	anchored component of membrane	21/838	171/19559	1.41549e-05	0.000258185	0.000218134	RAB3B/BCAN/ITLN1/LYPD6/ALPG/MELTF/LY6G6C/CD109/RAET1G/ULBP2/GPC2/GPIHBP1/FOLR1/GFRA1/GPC6/SEMA7A/MSLN/OMG/CA4/LYPD3/LYPD5	21
CC	GO:0005930	axoneme	17/838	122/19559	1.76776e-05	0.000310038	0.000261944	TCTEX1D4/DNAI3/CENPF/DRC1/CFAP221/CFAP100/RSPH4A/AKAP14/DNAI1/CFAP70/CFAP43/CFAP73/SAXO2/DNAAF1/DNAH9/DRC3/DNAI2	17
CC	GO:0097014	ciliary plasm	17/838	124/19559	2.19444e-05	0.000370616	0.000313124	TCTEX1D4/DNAI3/CENPF/DRC1/CFAP221/CFAP100/RSPH4A/AKAP14/DNAI1/CFAP70/CFAP43/CFAP73/SAXO2/DNAAF1/DNAH9/DRC3/DNAI2	17
CC	GO:0031514	motile cilium	22/838	199/19559	4.64082e-05	0.000755791	0.00063855	TCTEX1D4/DRC1/CFAP65/CFAP100/ZBBX/TTC29/TCTE1/RSPH4A/PACRG/DEFB1/CABCOCO1/CFAP70/CFAP43/CFAP73/SAXO2/DRC7/TEKT1/CFAP52/DNAH9/DRC3/DNAI2/RSPH1	22
CC	GO:0000307	cyclin-dependent protein kinase holoenzyme complex	9/838	43/19559	7.07142e-05	0.00111192	0.000939434	CKS1B/CCNA2/CCNB1/CCNE2/CKS2/CDK1/CCNB2/PCNA/CCNE1	9
CC	GO:0032838	plasma membrane bounded cell projection cytoplasm	22/838	211/19559	0.000111404	0.00169334	0.00143067	TCTEX1D4/DNAI3/CENPF/DRC1/CFAP221/KIF1A/CFAP100/UCHL1/RSPH4A/KIF4A/AKAP14/SYBU/DNAI1/CFAP70/CFAP43/LRRK2/CFAP73/SAXO2/DNAAF1/DNAH9/DRC3/DNAI2	22
CC	GO:0005858	axonemal dynein complex	6/838	20/19559	0.000140461	0.00206614	0.00174563	DNAI3/DRC1/DNAI1/CFAP70/DNAH9/DNAI2	6
CC	GO:0000800	lateral element	5/838	14/19559	0.000206677	0.00294515	0.00248828	INCENP/RAD51/BLM/BRCA1/SMC1B	5
CC	GO:0099568	cytoplasmic region	24/838	254/19559	0.00025356	0.00350374	0.00296022	TCTEX1D4/DNAI3/CENPF/DRC1/CFAP221/KIF1A/CFAP100/UCHL1/RSPH4A/ANLN/KIF4A/AKAP14/SYBU/DNAI1/SAPCD2/CFAP70/CFAP43/LRRK2/CFAP73/SAXO2/DNAAF1/DNAH9/DRC3/DNAI2	24
CC	GO:0043596	nuclear replication fork	8/838	41/19559	0.000298183	0.00389701	0.00329249	GINS4/MCM10/TIMELESS/PRIM1/WDHD1/GINS2/PCNA/CDC45	8
CC	GO:0010369	chromocenter	5/838	15/19559	0.000299113	0.00389701	0.00329249	CDCA8/ESCO2/INCENP/OIP5/AURKB	5
CC	GO:0045120	pronucleus	5/838	16/19559	0.00041979	0.00531733	0.00449248	SLC2A1/CENPF/CCNA2/EZH2/AURKA	5
CC	GO:0036157	outer dynein arm	4/838	11/19559	0.00086707	0.0106861	0.00902839	DNAI1/CFAP70/DNAH9/DNAI2	4
CC	GO:0005581	collagen trimer	11/838	87/19559	0.0011998	0.0143262	0.0121039	COL4A3/COL7A1/COL6A5/COL6A6/C1QTNF7/COL22A1/SFTPA2/SFTPA1/SFTPD/COL2A1/C1QL1	11
CC	GO:0005771	multivesicular body	9/838	62/19559	0.00123089	0.0143262	0.0121039	SFTPB/SFTPC/SFTPA2/SFTPA1/SFTPD/GFRA1/LRRK2/CTSH/NAPSA	9
CC	GO:0042555	MCM complex	4/838	12/19559	0.00125668	0.0143262	0.0121039	MCM6/MCM2/MCM7/MCM4	4
CC	GO:0000792	heterochromatin	10/838	78/19559	0.00177831	0.0197783	0.0167102	CENPA/HMGA1/ESCO2/CDKN2A/INCENP/HELLS/HMGA2/WDR76/EME1/UHRF1	10
CC	GO:0034451	centriolar satellite	11/838	95/19559	0.00245715	0.0266777	0.0225393	ZMYND10/TACC3/CENPU/NR0B1/G6PD/CEP55/DLGAP5/KNSTRN/PLK1/SPAG5/WDR62	11
CC	GO:0035371	microtubule plus-end	5/838	23/19559	0.00252058	0.0267298	0.0225834	KIF2C/KNSTRN/SPAG5/GAS2L2/KIF18B	5
CC	GO:0001533	cornified envelope	7/838	45/19559	0.00282863	0.0293149	0.0247674	SPRR1B/SPRR2D/SPRR2A/SPRR2F/PKP2/DSC3/PI3	7
CC	GO:1990752	microtubule end	6/838	34/19559	0.00292251	0.0296148	0.0250208	KIF2C/ASPM/KNSTRN/SPAG5/GAS2L2/KIF18B	6
CC	GO:0045171	intercellular bridge	9/838	71/19559	0.00321179	0.0318386	0.0268996	CDCA8/CDC7/KIF20A/KIF20B/CEP55/KIF23/PRC1/TPX2/FAM83D	9
CC	GO:0046658	anchored component of plasma membrane	8/838	60/19559	0.00390734	0.0379095	0.0320288	MELTF/ULBP2/GPC2/GPIHBP1/FOLR1/GPC6/CA4/LYPD3	8
CC	GO:1902554	serine/threonine protein kinase complex	10/838	89/19559	0.00472151	0.0448543	0.0378963	CKS1B/CDK5R2/CCNA2/CCNB1/CCNE2/CKS2/CDK1/CCNB2/PCNA/CCNE1	10
MF	GO:0008017	microtubule binding	41/801	265/18352	1.51518e-12	1.1576e-09	1.06541e-09	KIF2C/PSRC1/S100A9/S100A8/KIF14/CENPF/KIF1A/KIF15/CENPE/TPPP/KIF20A/KIFC1/CCDC170/KIF4A/SYBU/SPAG8/CFAP157/KIF18A/KIF20B/KIF11/GAPDH/LRRK2/RACGAP1/DLGAP5/KNSTRN/NUSAP1/KIF23/SAXO2/PRC1/PLK1/SPAG5/GAS2L2/KIF18B/BIRC5/SKA1/TPX2/FAM83D/FSD1/MAST1/NEFH/GTSE1	41
MF	GO:0015631	tubulin binding	48/801	365/18352	8.30979e-12	3.17434e-09	2.92155e-09	STMN1/KIF2C/PSRC1/PIFO/S100A9/S100A8/KIF14/CENPF/KIF1A/KIF15/CENPE/TPPP/KIF20A/STMND1/KIFC1/CCDC170/PACRG/KIF4A/SYBU/C9orf24/SPAG8/CFAP157/KIF18A/KIF20B/KIF11/GAPDH/LRRK2/RACGAP1/DLGAP5/KNSTRN/NUSAP1/KIF23/SAXO2/PRC1/PLK1/TPPP3/SPAG5/GAS2L2/BRCA1/KIF18B/BIRC5/SKA1/TPX2/FAM83D/FSD1/MAST1/NEFH/GTSE1	48
MF	GO:0004867	serine-type endopeptidase inhibitor activity	20/801	98/18352	6.819e-09	1.73657e-06	1.59828e-06	SERPINE2/COL7A1/SPOCK1/SPINK5/SPINK14/SPINK13/CD109/SPINK4/ITIH5/A2ML1/PZP/SERPINA5/SERPINB5/SERPINB4/SERPINB3/SERPINB7/WFDC5/WFDC12/PI3/SLPI	20
MF	GO:0017116	single-stranded DNA helicase activity	9/801	18/18352	1.87471e-08	3.58069e-06	3.29554e-06	MCM6/POLQ/MCM2/RFC4/MCM7/DSCC1/RFC3/RAD51/PIF1	9
MF	GO:0030414	peptidase inhibitor activity	27/801	189/18352	5.65159e-08	8.63562e-06	7.94791e-06	SERPINE2/COL4A3/TIMP4/COL7A1/SPOCK1/SPINK5/SPINK14/SPINK13/PTTG1/PI16/CD109/SPINK4/ITIH5/GAPDH/A2ML1/PZP/SERPINA5/BIRC5/SERPINB5/SERPINB4/SERPINB3/SERPINB7/CST5/WFDC5/WFDC12/PI3/SLPI	27
MF	GO:0004866	endopeptidase inhibitor activity	26/801	183/18352	1.11039e-07	1.4139e-05	1.3013e-05	SERPINE2/COL4A3/TIMP4/COL7A1/SPOCK1/SPINK5/SPINK14/SPINK13/PTTG1/CD109/SPINK4/ITIH5/GAPDH/A2ML1/PZP/SERPINA5/BIRC5/SERPINB5/SERPINB4/SERPINB3/SERPINB7/CST5/WFDC5/WFDC12/PI3/SLPI	26
MF	GO:0003777	microtubule motor activity	16/801	77/18352	1.68415e-07	1.72664e-05	1.58914e-05	KIF2C/KIF14/KIF1A/KIF15/CENPE/KIF20A/KIFC1/KIF4A/KIF18A/KIF20B/KIF11/KIF23/DYNLRB2/DNAH9/KIF18B/DNAI2	16
MF	GO:0008094	DNA-dependent ATPase activity	19/801	108/18352	1.97192e-07	1.72664e-05	1.58914e-05	RAD54L/MCM6/POLQ/MCM2/RFC4/MCM7/XRCC2/ERCC6L/GINS4/MCM4/DSCC1/RECQL4/RFC3/RAD51/PIF1/BLM/GINS2/TOP2A/BRIP1	19
MF	GO:0003678	DNA helicase activity	16/801	78/18352	2.034e-07	1.72664e-05	1.58914e-05	MCM6/POLQ/MCM2/RFC4/MCM7/ERCC6L/GINS4/MCM4/DSCC1/RECQL4/RFC3/RAD51/PIF1/BLM/GINS2/BRIP1	16
MF	GO:0061135	endopeptidase regulator activity	26/801	192/18352	2.92092e-07	2.23158e-05	2.05387e-05	SERPINE2/COL4A3/TIMP4/COL7A1/SPOCK1/SPINK5/SPINK14/SPINK13/PTTG1/CD109/SPINK4/ITIH5/GAPDH/A2ML1/PZP/SERPINA5/BIRC5/SERPINB5/SERPINB4/SERPINB3/SERPINB7/CST5/WFDC5/WFDC12/PI3/SLPI	26
MF	GO:0061134	peptidase regulator activity	28/801	229/18352	8.6635e-07	6.01719e-05	5.53801e-05	SERPINE2/COL4A3/TIMP4/COL7A1/SPOCK1/SPINK5/SPINK14/SPINK13/PTTG1/PI16/CD109/SPINK4/ITIH5/GAPDH/A2ML1/PZP/SERPINA5/CTSH/BIRC5/SERPINB5/SERPINB4/SERPINB3/SERPINB7/CST5/WFDC5/WFDC12/PI3/SLPI	28
MF	GO:0140097	catalytic activity, acting on DNA	26/801	209/18352	1.5253e-06	9.3304e-05	8.58737e-05	RAD54L/EXO1/MCM6/POLQ/MCM2/RFC4/NEIL3/HMGA1/MCM7/ERCC6L/GINS4/MCM4/DSCC1/RECQL4/FEN1/HMGA2/RFC3/POLE2/RAD51/PIF1/BLM/GINS2/TOP2A/BRIP1/PCNA/DNMT3B	26
MF	GO:0016887	ATPase activity	41/801	423/18352	1.58763e-06	9.3304e-05	8.58737e-05	KIF2C/RAD54L/ATP1A2/HSPA6/KIF14/MCM6/KIF1A/KIF15/POLQ/MCM2/PFN2/RFC4/ATP13A4/ATP8A1/KIF20A/KIFC1/MCM7/XRCC2/ERCC6L/GINS4/MCM4/DSCC1/ATAD2/RECQL4/KIF18A/KIF20B/KIF11/HELLS/ABCC2/RFC3/RAD51/PIF1/KIF23/BLM/ABCA3/GINS2/DNAH9/TOP2A/KIF18B/BRIP1/ABCA8	41
MF	GO:0003688	DNA replication origin binding	8/801	23/18352	3.47607e-06	0.000189694	0.000174588	ORC1/MCM6/MCM2/MCM7/MCM4/MCM10/CDC6/CDC45	8
MF	GO:0043138	3'-5' DNA helicase activity	7/801	19/18352	9.34364e-06	0.000475903	0.000438003	MCM6/MCM2/MCM7/GINS4/RECQL4/BLM/GINS2	7
MF	GO:0000217	DNA secondary structure binding	9/801	34/18352	1.07704e-05	0.000514286	0.00047333	CLSPN/HMGB2/NEIL3/HMGA1/XRCC2/NR0B1/RECQL4/HMGA2/BLM	9
MF	GO:0008201	heparin binding	21/801	169/18352	1.54557e-05	0.000694599	0.000639284	REG4/LAMC2/SERPINE2/CLEC3B/FGFBP1/CXCL10/CXCL11/F11/SLIT3/TNXB/RSPO3/LPL/F2/ADAMTS8/CTSG/SERPINA5/CCL7/CCL8/SOST/AZU1/ELANE	21
MF	GO:0003774	motor activity	18/801	132/18352	1.74281e-05	0.000739727	0.000680818	KIF2C/KIF14/MYO3B/KIF1A/KIF15/CENPE/KIF20A/KIFC1/KIF4A/DNAI1/KIF18A/KIF20B/KIF11/KIF23/DYNLRB2/DNAH9/KIF18B/DNAI2	18
MF	GO:0005539	glycosaminoglycan binding	25/801	232/18352	3.01804e-05	0.00121357	0.00111693	REG4/BCAN/LAMC2/SERPINE2/CLEC3B/FGFBP1/JCHAIN/CXCL10/CXCL11/F11/HAPLN1/HMMR/SLIT3/TNXB/RSPO3/LPL/F2/ADAMTS8/CTSG/SERPINA5/CCL7/CCL8/SOST/AZU1/ELANE	25
MF	GO:0004857	enzyme inhibitor activity	35/801	383/18352	3.19711e-05	0.0012213	0.00112404	GCKR/SERPINE2/COL4A3/TIMP4/COL7A1/CAMK2N2/SPOCK1/SPINK5/SPINK14/SPINK13/PTTG1/PI16/CD109/PKIB/FBXO5/CDKN2A/SPINK4/SCGB1A1/ITIH5/GAPDH/A2ML1/PZP/LRRK2/SERPINA5/PIF1/BIRC5/SERPINB5/SERPINB4/SERPINB3/SERPINB7/CST5/WFDC5/WFDC12/PI3/SLPI	35
MF	GO:0008574	ATP-dependent microtubule motor activity, plus-end-directed	6/801	16/18352	3.72925e-05	0.00135674	0.00124869	KIF14/KIF1A/KIF18A/KIF20B/KIF11/KIF18B	6
MF	GO:0035173	histone kinase activity	6/801	17/18352	5.55099e-05	0.00192688	0.00177343	CCNB1/CHEK1/CDK1/HASPIN/AURKB/AURKA	6
MF	GO:0050786	RAGE receptor binding	5/801	11/18352	5.80081e-05	0.00192688	0.00177343	S100A9/S100A12/S100A8/S100A7/HMGB2	5
MF	GO:0004386	helicase activity	18/801	160/18352	0.000221585	0.00705378	0.00649204	RAD54L/MCM6/POLQ/MCM2/RFC4/MCM7/ERCC6L/GINS4/MCM4/DSCC1/RECQL4/HELLS/RFC3/RAD51/PIF1/BLM/GINS2/BRIP1	18
MF	GO:0016538	cyclin-dependent protein serine/threonine kinase regulator activity	9/801	50/18352	0.000275187	0.00840972	0.00774	CKS1B/CDK5R2/CCNA2/CCNB1/CCNE2/CDKN2A/CKS2/CCNB2/CCNE1	9
MF	GO:1990939	ATP-dependent microtubule motor activity	7/801	34/18352	0.000562932	0.0165415	0.0152242	KIF14/KIF1A/KIF18A/KIF20B/KIF11/DNAH9/KIF18B	7
MF	GO:0016814	hydrolase activity, acting on carbon-nitrogen (but not peptide) bonds, in cyclic amidines	7/801	35/18352	0.000677475	0.01917	0.0176434	CDA/AMPD1/APOBEC4/MTHFD2/GDA/APOBEC1/APOBEC3B	7
MF	GO:0042379	chemokine receptor binding	10/801	70/18352	0.000876653	0.0239201	0.0220152	CXCL5/CXCL10/CXCL11/CXCL14/CCL26/DEFB1/DEFB4A/CCL7/CCL8/CCL14	10
MF	GO:0008009	chemokine activity	8/801	49/18352	0.00117094	0.0304386	0.0280146	CXCL5/CXCL10/CXCL11/CXCL14/CCL26/CCL7/CCL8/CCL14	8
MF	GO:1901681	sulfur compound binding	23/801	262/18352	0.00119523	0.0304386	0.0280146	REG4/LAMC2/ACADL/SERPINE2/CLEC3B/FGFBP1/CXCL10/CXCL11/F11/SLIT3/TNXB/RSPO3/LPL/F2/ADAMTS8/OGDHL/CTSG/SERPINA5/CCL7/CCL8/SOST/AZU1/ELANE	23
MF	GO:0015250	water channel activity	4/801	12/18352	0.00134602	0.0331728	0.030531	AQP7/AQP3/AQP5/AQP4	4
MF	GO:0003697	single-stranded DNA binding	13/801	114/18352	0.00140637	0.033577	0.0309031	MCM6/MCM2/JCHAIN/HMGB2/NEIL3/MCM7/MCM4/MCM10/RAD51AP1/RAD51/BLM/HROB/CDC45	13
MF	GO:0003684	damaged DNA binding	9/801	65/18352	0.00196171	0.0454167	0.0417999	AUNIP/POLQ/HMGB2/NEIL3/RECQL4/FEN1/BLM/BRCA1/PCNA	9

## Sheet: Table S8
Supplementary Table 8: Multivariable Cox regression analysis of immune checkpoint genes, riskscore and survival in TCGA dataset
	Multivariable analysis
Variable	HR	95% CI	P value
CTLA4 Hi. vs Lo.	0.685303	0.474-0.991	0.044455
PD1 Hi. vs Lo.	1.1581	0.803-1.670	0.43166
PDL1 Hi. vs Lo.	1.01315	0.726-1.413	0.938677
riskScore Hi. vs Lo.	2.08292	1.533-2.830	2.73721e-06
